# Supplementary material for: Insights into non-informative results from non-invasive prenatal screening through gestational age, maternal BMI, and age analyses
Source: PLoS One. 2024 Mar 7;19(3):e0280858. doi: 10.1371/journal.pone.0280858 (PMC10919614; doi:10.1371/journal.pone.0280858)
Supplement: S1 Dataset — (XLSX) [file pone.0280858.s007.xlsx]

## Sheet: tab_anonymized
	rec_patient_code	barcode	rec_gestational_age	age	bmi	rec_weight	rec_height	date_created	ngs_dna_conc	fetal_fraction-ksiser_Y	nipt_result_t
28	seepmbom	ygiojfgw	104.0	40.0	23.9994591671	71.0	172.0	2017-05-11 13:22:19	1.6699999570800002	0.069	NEGATIVE
29	uphasrhv	mghmqkhn	139.0	32.0	20.5714285714	63.0	175.0	2017-05-11 14:52:15	0.291999995708	0.196	NEGATIVE
35	nlerpont	psjtxhxi	95.0	29.0	27.1020408163	83.0	175.0	2017-05-11 16:12:15	0.8870000243189999	0.1169999999999999	NEGATIVE
37	otltssuu	otbswyvi	95.0	37.0	19.8351629561	58.0	171.0	2017-05-12 12:32:16.040	0.372999995947	0.23	NEGATIVE
39	nvlnvnyc	oifqjnxu	105.0	36.0	21.484375	55.0	160.0	2017-05-12 14:52:17	0.566999971867	0.083	NEGATIVE
42	eaabsknz	jfgeimdi	96.0	30.0	22.1297397278	67.0	174.0	2017-05-12 15:12:15.013	0.449999988079	0.138	NEGATIVE
44	wuczmpfa	pcsshmgt	131.0	34.0	31.6032123736	85.0	164.0	2017-05-15 12:52:16	0.370000004768	0.188	NEGATIVE
47	efpulbzq	lbqxmrab	126.0	29.0	31.1418685121	90.0	170.0	2017-05-15 15:22:21	1.33000004292	0.138	NEGATIVE
49	ziebhcts	lvbvqvjh	91.0	42.0	28.0276816609	81.0	170.0	2017-05-15 15:32:19	1.28999996185	0.079	NEGATIVE
50	zefxasej	ywqgpcex	120.0	36.0	28.719723183400003	83.0	170.0	2017-05-15 15:32:19	1.36000001431	0.073	NEGATIVE
53	hxkikgbx	eyyboozl	111.0	35.0	22.8623685414	60.0	162.0	2017-05-16 15:12:23	1.12000000477	0.135	NEGATIVE
57	rudrptsr	ppguqczg	119.0	37.0	19.9572844088	57.0	169.0	2017-05-17 15:16:10	0.670000016689	0.1969999999999999	NEGATIVE
58	yhladmgp	fwilbihu	107.0	38.0	30.8185404339	75.0	156.0	2017-05-17 15:16:11	0.667999982834	0.105	NEGATIVE
60	uuvzmwva	kfbhvlmy	116.0	31.0	24.6755002704	73.0	172.0	2017-05-17 15:45:09	0.361000001431	0.179	NEGATIVE
61	vrnlfcwt	jifsplpc	108.0	35.0	24.6755002704	73.0	172.0	2017-05-17 15:45:11	0.954999983311	0.122	NEGATIVE
63	ofqvrlzl	ywowngir	83.0	21.0	21.3577955954	61.0	169.0	2017-05-17 15:45:12	0.966000020504	0.102	NEGATIVE
69	huhgnndb	umhwucwo	87.0	39.0	20.147971991	61.0	174.0	2017-05-18 08:12:24	1.00999999046	0.196	NEGATIVE
70	ayiruvhp	vmrjkcyz	82.0	40.0	19.0677420186	74.0	197.0	2017-05-18 08:21:22	0.555000007153	0.086	NEGATIVE
72	cnfffzgz	hviyrimk	85.0	33.0	23.7386621315	67.0	168.0	2017-05-18 15:12:22	0.370999991894	0.068	NEGATIVE
73	jwhrhqht	pvepazrv	90.0	29.0	22.1893491124	54.0	156.0	2017-05-18 15:12:23	0.801999986172	0.136	NEGATIVE
74	kcaqdwwj	fhqrhllv	91.0	36.0	20.1950922116	53.0	162.0	2017-05-18 15:12:23	1.95000004768	0.1369999999999999	NEGATIVE
78	ncgdikxz	mftvcmxi	82.0	33.0	20.9366391185	57.0	165.0	2017-05-19 08:52:28	1.55999994278	0.091	NEGATIVE
79	ljchpwix	zvjegywj	108.0	33.0	39.7923875433	115.0	170.0	2017-05-19 12:41:20	0.648999989033	0.066	NEGATIVE
82	utlbdwuq	kgooobls	127.0	28.0	24.6097337006	67.0	165.0	2017-05-19 14:32:19	0.597999989986	0.139	NEGATIVE
84	kwrfungs	zsfohnxo	123.0	29.0	22.0385674931	60.0	165.0	2017-05-22 13:22:23	2.02999997139	0.05	NEGATIVE
86	hcsodmom	wbzhopua	136.0	30.0	18.359375	47.0	160.0	2017-05-22 13:32:27	0.8539999723430001	0.244	NEGATIVE
89	jjabnhgk	ibcxwqlq	116.0	37.0	22.7204383708	68.0	173.0	2017-05-22 15:21:26	1.02999997139	0.099	NEGATIVE
96	lofsixtj	aeicqkzf	119.0	28.0	22.4058769513	61.0	165.0	2017-05-23 15:22:26	0.986000001431	0.126	NEGATIVE
98	lzkqlint	qfdxqxqz	114.0	38.0	21.7180660897	65.0	173.0	2017-05-23 15:22:27	0.2249999940399999	0.147	NEGATIVE
99	bpwzinft	tobowemk	117.0	38.0	20.9041950113	59.0	168.0	2017-05-23 15:32:25	0.568000018597	0.209	NEGATIVE
101	srqdqehs	xqdwfwfa	133.0	41.0	23.875432526	69.0	170.0	2017-05-24 08:52:26	1.53999996185	0.134	NEGATIVE
108	avmcbmrg	kbaymfwh	140.0	32.0	28.0428165931	82.0	171.0	2017-05-24 15:02:30	0.836000025272	0.159	NEGATIVE
113	hadcfhdr	sdrfixid	115.0	27.0	22.3214285714	63.0	168.0	2017-05-24 15:22:24.040	0.8439999818800001	0.213	NEGATIVE
115	rqkyamsj	atmsnvci	115.0	37.0	21.7554685337	55.0	159.0	2017-05-25 08:41:37	1.25999999046	0.302	NEGATIVE
118	oyrtgixo	kpszubui	95.0	39.0	20.8209399167	56.0	164.0	2017-05-25 08:41:39	0.64200001955	0.146	NEGATIVE
120	sbotmsnd	mfigcpam	126.0	36.0	19.1326530612	54.0	168.0	2017-05-25 12:52:17	1.16999995708	0.161	NEGATIVE
121	qgaboayc	bexyvxsb	84.0	41.0	21.5138585105	60.0	167.0	2017-05-25 12:52:19	1.23000001907	0.093	NEGATIVE
123	xurlqovu	srlvwazo	136.0	35.0	33.59375	86.0	160.0	2017-05-25 14:51:30	1.26999998093	0.078	NEGATIVE
129	eautlzwu	hlcuomnf	92.0	30.0	22.4813290657	59.0	162.0	2017-05-26 08:12:28	0.653999984264	0.1639999999999999	NEGATIVE
132	bihrwppc	rgnftgaf	131.0	35.0	23.5294117647	68.0	170.0	2017-05-29 12:31:30	0.38299998641	0.063	NEGATIVE
134	bncpdlhi	olmqfqtl	106.0	40.0	30.0408163265	92.0	175.0	2017-05-30 08:32:35	0.7599999904629999	0.084	NEGATIVE
135	yrbhyjrz	bnuldptu	97.0	39.0	21.484375	55.0	160.0	2017-05-30 08:32:35	0.416000008583	0.263	NEGATIVE
142	judgfzar	ndxgmpgt	128.0	39.0	24.3374797188	72.0	172.0	2017-05-30 15:22:28	0.536000013351	0.144	NEGATIVE
147	nawduzjm	gaycargi	131.0	32.0	24.2214532872	70.0	170.0	2017-05-31 12:32:31	0.33599999547	0.175	NEGATIVE
148	axyaxkwi	jypaigqa	90.0	34.0	26.4462809917	72.0	165.0	2017-05-31 12:52:32	2.26999998093	0.067	NEGATIVE
149	wdzdtbde	fxbeuxxz	79.0	39.0	23.1206235962	70.0	174.0	2017-05-31 12:52:33	1.61000001431	0.088	NEGATIVE
150	gyadcbxl	hlbdwuid	126.0	38.0	32.1799307958	93.0	170.0	2017-05-31 15:02:31	0.644999980927	0.077	NEGATIVE
151	hlxgbqul	gsxcarvb	87.0	34.0	23.507805326	64.0	165.0	2017-05-31 15:02:32	1.04999995232	0.096	NEGATIVE
154	itsbogvx	ctigiztd	94.0	39.0	18.339100346	53.0	170.0	2017-06-01 12:42:34	0.8909999728200001	0.124	NEGATIVE
157	gajtperc	bhrwyjgb	151.0	24.0	24.8357634994	62.0	158.0	2017-06-01 15:32:31.010	1.0	0.14	NEGATIVE
158	grmddjic	omdlohvc	85.0	40.0	18.6851211073	54.0	170.0	2017-06-01 15:32:31	6.28999996185	0.102	NEGATIVE
159	vknietfm	rvgwbatb	92.0	27.0	27.9155188246	76.0	165.0	2017-06-01 15:32:31	1.07000005245	0.131	NEGATIVE
166	igbqdxun	bakvvfsx	109.0	37.0	21.2278876171	51.0	155.0	2017-06-05 15:02:36	2.33999991417	0.236	NEGATIVE
167	frspxpld	nktiipce	132.0	34.0	21.9363474123	59.0	164.0	2017-06-05 15:12:30	0.625	0.21	NEGATIVE
170	mvlmwtxy	gxycmkde	118.0	37.0	21.3577955954	61.0	169.0	2017-06-05 15:22:32.060	2.57999992371	0.177	NEGATIVE
174	xudejadr	fdmmffga	118.0	34.0	22.2040816327	68.0	175.0	2017-06-06 08:32:37	2.47000002861	0.095	NEGATIVE
175	razcnyul	nomnvwvi	128.0	33.0	30.0949598247	103.0	185.0	2017-06-06 08:42:32	2.83999991417	0.0559999999999999	NEGATIVE
176	imnyvgcl	jswehcao	99.0	26.0	19.3337299227	52.0	164.0	2017-06-06 08:42:33	1.29999995232	0.08	NEGATIVE
177	illrubnx	fbbcnnxp	81.0	39.0	21.5450907972	63.0	171.0	2017-06-06 08:52:25	1.22000002861	0.149	NEGATIVE
178	tobeyhdd	geinyenr	120.0	34.0	25.5296448712	67.0	162.0	2017-06-06 08:52:26	2.22000002861	0.093	NEGATIVE
181	mcdpvaos	xrerjqpn	117.0	38.0	31.179138322	88.0	168.0	2017-06-06 15:01:39	0.261999994516	0.14	NEGATIVE
184	keohdxpa	nidsjjwn	127.0	30.0	20.703125	53.0	160.0	2017-06-06 15:12:26.087	1.22000002861	0.098	NEGATIVE
185	vssbfdxc	khxekgre	82.0	28.0	22.8571428571	70.0	175.0	2017-06-06 15:22:34.067	0.312999993563	0.122	NEGATIVE
187	lmutjtwn	preostmx	89.0	32.0	21.2585034014	60.0	168.0	2017-06-07 12:42:36	0.142000004649	0.17	NEGATIVE
188	aqwimfxc	wcsfhhtl	77.0	34.0	19.3337299227	52.0	164.0	2017-06-07 12:42:36	0.1759999990459999	0.16	NEGATIVE
191	omvkmgmr	sbjwsltb	133.0	38.0	23.0300453515	65.0	168.0	2017-06-07 15:32:36	0.5649999976160001	0.184	NEGATIVE
193	ccgbjdfo	hnxubfah	103.0	39.0	25.9106843469	68.0	162.0	2017-06-07 15:32:36	1.62999999523	0.114	NEGATIVE
194	zsdswfqg	rhigepzw	135.0	42.0	23.4585623753	67.0	169.0	2017-06-07 15:42:34	0.555000007153	0.125	NEGATIVE
197	trkrcamu	vxgzhxhu	93.0	30.0	20.6611570248	49.0	154.0	2017-06-08 15:11:41	1.47000002861	0.139	NEGATIVE
198	ufliuvcb	rdxgqhwk	102.0	25.0	22.3093564089	66.0	172.0	2017-06-08 15:11:41	1.28999996185	0.141	NEGATIVE
200	csfirnex	qovetcnv	92.0	40.0	22.8373702422	66.0	170.0	2017-06-08 15:32:38	3.04999995232	0.11	NEGATIVE
202	epjxjbcm	mxdlhujs	94.0	37.0	21.6311488544	54.0	158.0	2017-06-09 12:46:41	0.172999992967	0.287	NEGATIVE
206	ytsxpqsf	zfirhiec	106.0	21.0	21.2278876171	51.0	155.0	2017-06-09 15:32:37	0.5910000205039999	0.1169999999999999	NEGATIVE
214	filtxwju	gjwbamwj	87.0	38.0	21.4535737137	57.0	163.0	2017-06-13 08:22:40	4.19999980927	0.053	NEGATIVE
220	fjexxgyz	mfngyrlp	114.0	33.0	28.4053375611	86.0	174.0	2017-06-13 13:22:41	1.10000002384	0.114	NEGATIVE
221	enhgfwlq	weyhwyky	144.0	36.0	21.9671201814	62.0	168.0	2017-06-13 13:31:40	0.323000013828	0.208	NEGATIVE
223	sgxjldwj	nzeudiol	96.0	35.0	20.2448979592	62.0	175.0	2017-06-13 14:52:40	0.615000009537	0.1159999999999999	NEGATIVE
224	feewxcxg	ycruamxg	88.0	36.0	26.9274376417	76.0	168.0	2017-06-13 15:02:37	0.725000023842	0.094	NEGATIVE
229	ejaouuov	kjqiwwgp	92.0	28.0	29.7619047619	84.0	168.0	2017-06-14 15:31:39	0.418000012636	0.106	NEGATIVE
230	mpsaqhnf	ilwiwnll	129.0	34.0	20.0692041522	58.0	170.0	2017-06-14 15:31:39	0.305000007153	0.162	NEGATIVE
231	yangyshy	ogmfzxtb	93.0	35.0	22.4600343506	68.0	174.0	2017-06-14 15:42:37	1.57000005245	0.147	NEGATIVE
233	xylyjbmb	ofdwcwig	131.0	31.0	21.2585034014	60.0	168.0	2017-06-15 08:22:40	0.547999978065	0.188	NEGATIVE
235	rvzwyyja	xnizowyx	134.0	30.0	23.7953599048	64.0	164.0	2017-06-15 12:52:40	0.8199999928470001	0.144	NEGATIVE
236	nmtsxtoh	nvxuwwhl	104.0	26.0	18.7783446712	53.0	168.0	2017-06-15 13:02:40	0.795000016689	0.128	NEGATIVE
240	thjtjhzb	lpyklsrb	120.0	32.0	22.3093564089	66.0	172.0	2017-06-15 15:02:46.087	0.8600000143050001	0.062	NEGATIVE
241	sovmajxz	ezlnkntt	124.0	36.0	24.1588179686	69.0	169.0	2017-06-15 15:02:47	2.17000007629	0.115	NEGATIVE
245	dkntcqpr	rtmfodlk	134.0	38.0	33.6484537734	84.0	158.0	2017-06-16 08:12:55	2.3900001049	0.073	NEGATIVE
251	wlzvntrh	yvgksock	78.0	31.0	20.438165585	57.0	167.0	2017-06-19 12:52:43	0.347000002861	0.1009999999999999	NEGATIVE
252	iqjcnlyf	tarjunsz	111.0	33.0	23.6712536296	75.0	178.0	2017-06-19 15:02:51	0.6100000143050001	0.171	NEGATIVE
254	tvcuonko	zsbbioks	103.0	28.0	21.9713358572	65.0	172.0	2017-06-19 15:12:42	0.8909999728200001	0.1119999999999999	NEGATIVE
260	piotzmgv	vivzoukc	113.0	36.0	19.5682363338	62.0	178.0	2017-06-20 15:07:35	0.945999979973	0.165	NEGATIVE
261	yupavfxo	bvzlnqaw	144.0	39.0	23.5294117647	68.0	170.0	2017-06-20 15:07:36.037	0.623000025749	0.078	NEGATIVE
262	ainpmkpl	fsyqiiph	108.0	32.0	20.7612456747	60.0	170.0	2017-06-20 15:07:36	0.4909999966619999	0.161	NEGATIVE
264	amorthbg	isrcynmr	98.0	30.0	22.0385674931	60.0	165.0	2017-06-20 15:31:39	0.412999987602	0.185	NEGATIVE
266	zwtvihdw	mkaiqcxs	88.0	32.0	23.711844631	63.0	163.0	2017-06-20 15:31:41	0.580999970436	0.076	NEGATIVE
267	vyzlzttv	mtbgzipy	115.0	39.0	20.7008167413	55.0	163.0	2017-06-21 13:47:47	1.03999996185	0.094	NEGATIVE
271	muqgwnrb	xllknfiu	79.0	36.0	29.0606071216	83.0	169.0	2017-06-21 15:02:46	0.41400000453	0.109	NEGATIVE
273	bppvjgmg	nyxnaked	119.0	34.0	20.7008167413	55.0	163.0	2017-06-21 15:12:46.003	0.758000016212	0.173	NEGATIVE
274	tektokvw	zkavwhbb	85.0	34.0	22.9853975122	68.0	172.0	2017-06-21 15:12:46	0.319999992847	0.154	NEGATIVE
283	lrjfnlfv	bjlhbyoe	89.0	40.0	27.1415823914	73.0	164.0	2017-06-22 15:22:46	0.8309999704359999	0.115	NEGATIVE
284	pwwlmvhm	ysvazucs	158.0	36.0	24.8970602317	78.0	177.0	2017-06-22 15:22:47	0.305000007153	0.1639999999999999	NEGATIVE
289	dotnpmhr	ewnnoukz	86.0	38.0	19.6051919957	58.0	172.0	2017-06-22 15:42:45	0.293000012636	0.155	NEGATIVE
291	zuaansrg	josvvjdn	98.0	42.0	29.996712689	73.0	156.0	2017-06-22 15:42:46	0.4070000052449999	0.068	NEGATIVE
292	pvsqbyeb	uafzjtrb	95.0	30.0	27.6816608997	80.0	170.0	2017-06-22 15:42:46	0.312999993563	0.127	NEGATIVE
293	zkwlojpp	eiplcbgp	100.0	37.0	23.507805326	64.0	165.0	2017-06-22 15:42:47.013	0.746999979019	0.205	NEGATIVE
298	tbtfknof	ucmzwomk	109.0	37.0	20.8209399167	56.0	164.0	2017-06-23 12:42:44	1.03999996185	0.127	NEGATIVE
300	yfojkcfb	atgvuske	96.0	32.0	24.2214532872	70.0	170.0	2017-06-26 13:02:47	1.00999999046	0.14	NEGATIVE
301	ccslhnqz	egmwtptn	116.0	32.0	33.9100346021	98.0	170.0	2017-06-26 15:12:50	0.523999989033	0.143	NEGATIVE
302	oabburnq	fqzqclao	129.0	39.0	23.0300453515	65.0	168.0	2017-06-26 15:12:51	0.414999991655	0.132	NEGATIVE
303	avccvwlg	yaiuophs	145.0	38.0	25.8064516129	62.0	155.0	2017-06-26 15:22:50	0.712000012398	0.107	NEGATIVE
306	acticzws	wuoynstg	111.0	29.0	20.7967298935	58.0	167.0	2017-06-26 15:42:45	0.282999992371	0.228	NEGATIVE
309	kalezinz	afiitpvn	108.0	23.0	24.0346098382	60.0	158.0	2017-06-26 15:42:46	0.467999994755	0.149	NEGATIVE
314	kojndnlq	hsobgqsi	117.0	32.0	19.2893792678	50.0	161.0	2017-06-27 12:42:48	1.14999997616	0.092	NEGATIVE
324	dpmdebck	lhnjstuc	99.0	36.0	18.359375	47.0	160.0	2017-06-28 15:02:52	0.21099999547	0.18	NEGATIVE
325	xenyjjzx	utweozpk	89.0	39.0	20.987654321	68.0	180.0	2017-06-28 15:37:40	0.783999979496	0.128	NEGATIVE
326	fcnewiai	otelvspw	117.0	33.0	19.0311418685	55.0	170.0	2017-06-28 15:37:49	0.344000011683	0.237	NEGATIVE
328	xjmwbexy	ocopfajd	86.0	42.0	18.4265342093	46.0	158.0	2017-06-29 10:23:59	0.6840000152590001	0.154	NEGATIVE
330	tpxwhtcy	caxbskqc	84.0	32.0	19.6071566122	56.0	169.0	2017-06-29 13:40:26	0.483000010252	0.184	NEGATIVE
331	aqvbfyqf	igrjfkwb	111.0	40.0	21.0961905148	52.0	157.0	2017-06-29 13:40:29	0.583999991417	0.129	NEGATIVE
338	aliuklar	rehicddb	127.0	29.0	23.1833910035	67.0	170.0	2017-06-29 16:01:42	0.72000002861	0.069	NEGATIVE
341	nxntexal	kbvnbyec	107.0	36.0	22.3214285714	63.0	168.0	2017-06-29 16:01:54	0.800000011921	0.203	NEGATIVE
1008	apbtmhtv	aulwsbxj	96.0	35.0	25.4693877551	78.0	175.0	2017-10-26 13:03:17	0.442000001669	0.17	NEGATIVE
1009	avefxvcg	ctcuxjxc	77.0	38.0	19.267171444	57.0	172.0	2017-10-26 13:04:51	1.00999999046	0.16	NEGATIVE
1016	bppvakhe	awkyxtqi	119.0	35.0	20.1732526403	51.0	159.0	2017-10-27 08:33:18	0.6779999732969999	0.151	NEGATIVE
1017	xoittwlt	bgeiojrs	123.0	28.0	21.107266436	61.0	170.0	2017-10-27 09:23:18.033	1.24000000954	0.184	NEGATIVE
1018	bxrqscdi	tdbxxjgr	117.0	32.0	24.1287923737	61.0	159.0	2017-10-27 09:23:20	1.92999994755	0.125	NEGATIVE
1023	yxymgrxr	jutesbcv	117.0	28.0	21.3577955954	61.0	169.0	2017-10-27 15:23:16	0.653999984264	0.16	NEGATIVE
1024	fuhmvikp	ghbjqpqt	102.0	26.0	23.388686558200003	70.0	173.0	2017-10-27 15:23:18	0.328999996185	0.174	NEGATIVE
1025	jxxtovon	aqustkzg	109.0	37.0	22.8623685414	60.0	162.0	2017-10-30 11:46:03	0.272000014782	0.143	NEGATIVE
1026	lxevnkdl	nbeawfwr	109.0	40.0	32.3232323232	88.0	165.0	2017-10-30 11:46:03	0.294999986887	0.095	NEGATIVE
1028	fduootax	epetyfad	131.0	48.0	25.259515570900003	73.0	170.0	2017-10-30 13:56:04.087	0.694000005722	0.096	NEGATIVE
1030	yoxbvphe	ujlazfkn	130.0	33.0	24.622960911	72.0	171.0	2017-11-02 11:46:00	0.541999995708	0.226	NEGATIVE
1034	qnqlxaaj	zttplnws	98.0	39.0	20.202020202	55.0	165.0	2017-11-02 13:45:59.080	0.238000005484	0.151	NEGATIVE
1036	ormcgjma	pxgoesbh	131.0	39.0	21.4532871972	62.0	170.0	2017-11-02 14:25:09	0.27500000596	0.156	NEGATIVE
1038	ffiovwmr	fvsodncw	88.0	39.0	19.721036968	55.0	167.0	2017-11-03 13:56:44	0.680999994278	0.136	NEGATIVE
1039	eimqubrv	cmxvsxsx	133.0	36.0	33.0578512397	90.0	165.0	2017-11-03 13:56:45	0.912999987602	0.102	NEGATIVE
1042	ozltnbeq	otpfnuek	126.0	42.0	24.21875	62.0	160.0	2017-11-06 11:55:53	0.702000021935	0.214	NEGATIVE
1044	pyasnzbf	qmoolrfn	88.0	26.0	21.1927424152	57.0	164.0	2017-11-06 12:05:54.077	0.583000004292	0.149	NEGATIVE
1045	pxnbssmg	qfhublkw	98.0	35.0	22.0968079071	74.0	183.0	2017-11-06 12:15:53	0.787000000477	0.183	NEGATIVE
1047	vfbtqoye	oguzkwve	101.0	39.0	29.7619047619	84.0	168.0	2017-11-06 14:05:54.003	0.3379999995229999	0.123	NEGATIVE
1048	kkjszvka	dnzyhhoq	130.0	36.0	22.4323025156	56.0	158.0	2017-11-06 14:05:55.033	0.300999999046	0.16	NEGATIVE
1049	gwyhtuvz	vjgoujtt	100.0	29.0	25.5296448712	67.0	162.0	2017-11-06 14:05:55	0.763999998569	0.104	NEGATIVE
1052	yspotxhf	noqfkmbh	128.0	31.0	22.761467536	59.0	161.0	2017-11-06 14:15:54	0.2639999985689999	0.114	NEGATIVE
1055	ioyyrptu	cvxkrmkm	116.0	42.0	21.4691504822	65.0	174.0	2017-11-06 14:25:55	0.219999998808	0.183	NEGATIVE
1056	cawyiiee	kctljhnn	82.0	36.0	21.107266436	61.0	170.0	2017-11-07 07:05:55	0.2249999940399999	0.263	NEGATIVE
1057	juqznkgb	shwntjnp	83.0	36.0	28.6989795918	81.0	168.0	2017-11-07 07:15:52	0.8009999990459999	0.201	NEGATIVE
1081	jsqcbtpl	uikotowk	92.0	32.0	19.6051919957	58.0	172.0	2017-11-09 07:15:51	1.24000000954	0.183	NEGATIVE
1082	qfjglkjp	bexrwtpp	132.0	35.0	21.4532871972	62.0	170.0	2017-11-09 07:15:52	0.6819999814030001	0.176	NEGATIVE
1083	xhzuymns	bpweuwzz	93.0	41.0	25.4619806335	66.0	161.0	2017-11-09 07:25:50	0.813000023365	0.089	NEGATIVE
1088	djyvpseg	foiymqxd	127.0	32.0	21.0076677987	60.0	169.0	2017-11-09 13:35:50	0.5210000276569999	0.118	NEGATIVE
1090	idsejrrq	bjunsyew	79.0	39.0	25.5102040816	72.0	168.0	2017-11-09 14:45:50	0.389999985695	0.084	NEGATIVE
1091	qxoanxen	meuijwcc	152.0	35.0	21.107266436	61.0	170.0	2017-11-09 14:55:50	0.3819999992849999	0.103	NEGATIVE
1097	yevuvkno	zoliusre	101.0	26.0	17.5278158817	46.0	162.0	2017-11-13 12:01:05	0.396666705608	0.111	NEGATIVE
1098	ekpfukqm	srypbout	104.0	39.0	32.5963718821	92.0	168.0	2017-11-13 12:01:07	0.691999971867	0.1	NEGATIVE
1101	lbkqefip	bdjwgwjx	115.0	30.0	20.4294183624	51.0	158.0	2017-11-13 14:21:02	0.95300000906	0.155	NEGATIVE
1103	mzzwqlsz	yzeiikpe	95.0	32.0	25.039918711	69.0	166.0	2017-11-14 08:01:03	2.17000007629	0.093	NEGATIVE
1104	mlpcemwx	ixmwobzk	134.0	36.0	18.2066454256	52.0	169.0	2017-11-14 11:41:08.000	0.998000025749	0.2239999999999999	NEGATIVE
1110	reoaxslh	gzejvtic	95.0	40.0	21.872422819	61.0	167.0	2017-11-15 07:21:03	1.52999997139	0.105	NEGATIVE
1111	mlvnntwe	nznkhbse	95.0	31.0	30.8596073766	83.0	164.0	2017-11-15 11:51:02	2.18000006676	0.195	NEGATIVE
1113	qwoqxbwa	gqvjttfp	125.0	37.0	22.0385674931	60.0	165.0	2017-11-15 11:51:04	2.8599998951	0.143	NEGATIVE
1114	joyrendh	averphzi	120.0	39.0	22.206330686100003	59.0	163.0	2017-11-15 14:11:02	0.669000029564	0.161	NEGATIVE
1117	njjaiupz	kohmxveh	119.0	44.0	23.918830292	62.0	161.0	2017-11-15 14:21:02.097	1.60000002384	0.143	NEGATIVE
1118	pmfxmwzj	lornumck	114.0	32.0	26.4930256312	83.0	177.0	2017-11-15 14:21:03	1.53999996185	0.059	NEGATIVE
1121	gtyqfbqq	vgejtqrz	109.0	38.0	28.3603515283	81.0	169.0	2017-11-16 12:21:03	0.6240000128750001	0.151	NEGATIVE
1122	knchyiod	qdcagsfu	86.0	32.0	30.3460743802	94.0	176.0	2017-11-16 14:21:02	0.570999979973	0.061	NEGATIVE
1123	alwxhqjl	ouytaphm	115.0	30.0	21.7738423574	60.0	166.0	2017-11-16 14:21:04	1.12999999523	0.183	NEGATIVE
1124	veogagev	zejjssap	88.0	35.0	22.491349481	65.0	170.0	2017-11-16 14:21:05	0.324999988079	0.143	NEGATIVE
1125	wwtoveaw	ncplgsfm	99.0	38.0	24.7474542578	61.0	157.0	2017-11-16 14:51:00	2.67000007629	0.107	NEGATIVE
1126	trkocysw	okjdiysb	148.0	30.0	28.0403781445	70.0	158.0	2017-11-16 14:51:01	0.370000004768	0.138	NEGATIVE
1136	lzcanclf	mhlocoty	114.0	33.0	21.6333153056	64.0	172.0	2017-11-21 12:01:02	0.4070000052449999	0.13	NEGATIVE
1142	loedpjwd	itmrvxpk	108.0	36.0	24.9649464793	73.0	171.0	2017-11-22 12:31:01	0.397000014782	0.131	NEGATIVE
1144	dpudplgt	egcytbwf	104.0	35.0	23.1206235962	70.0	174.0	2017-11-22 14:01:04	1.6699999570800002	0.149	NEGATIVE
1145	uvsaimci	oydwcwki	98.0	36.0	23.5294117647	68.0	170.0	2017-11-22 14:11:01	0.446000009775	0.146	NEGATIVE
1146	mvlhjrlt	lwjyxsqy	128.0	21.0	20.9571711629	55.0	162.0	2017-11-23 07:11:02	0.333000004292	0.196	NEGATIVE
1149	mgpcnbhu	qspslqsk	96.0	38.0	19.8351629561	58.0	171.0	2017-11-23 12:01:03	0.2800000011919999	0.238	NEGATIVE
1152	lhysgtdu	cmbglehk	96.0	33.0	19.3337299227	52.0	164.0	2017-11-23 14:11:04.003	0.241999998689	0.327	NEGATIVE
1153	qjenhcnk	hiwwvcxa	132.0	38.0	20.0288415318	50.0	158.0	2017-11-23 14:11:04	0.823000013828	0.102	NEGATIVE
1156	encmivlp	hisrpgjj	87.0	32.0	19.1511918197	56.0	171.0	2017-11-23 14:21:03	0.474000006914	0.092	NEGATIVE
1157	feweqyvq	cqdmzfsl	123.0	33.0	21.3577955954	61.0	169.0	2017-11-23 14:21:04	0.759000003338	0.2189999999999999	NEGATIVE
1158	wacuwglm	ecvpjzxp	116.0	34.0	39.1003460208	113.0	170.0	2017-11-23 14:31:01	0.745000004768	0.089	NEGATIVE
1161	tsvyxzht	paxtpxei	126.0	28.0	26.0616793077	78.0	173.0	2017-11-24 07:01:04.057	0.282999992371	0.146	NEGATIVE
1162	fssvdmgh	suedmyms	113.0	25.0	21.6041047799	56.0	161.0	2017-11-24 11:50:03	0.497000008821	0.152	NEGATIVE
1163	ibfoeqsi	azahpesc	85.0	35.0	21.4691504822	65.0	174.0	2017-11-24 13:51:01	0.524999976158	0.149	NEGATIVE
1168	rbquxvpq	hbnibbtv	104.0	26.0	21.0961905148	52.0	157.0	2017-11-27 15:01:01.073	1.12999999523	0.102	NEGATIVE
1169	vzopddkc	ezxtwdjt	123.0	37.0	25.7657134562	71.0	166.0	2017-11-28 07:11:04	0.264999985695	0.222	NEGATIVE
1170	amykrpij	oflauadg	91.0	32.0	23.507805326	64.0	165.0	2017-11-28 07:31:02	0.6819999814030001	0.188	NEGATIVE
1172	ybqebsto	elpckcjy	83.0	30.0	26.2984878369	64.0	156.0	2017-11-28 11:51:02	0.54699999094	0.129	NEGATIVE
1173	rlpiuuvq	fjoprfcy	98.0	39.0	24.0929705215	68.0	168.0	2017-11-28 11:51:03	0.455000013113	0.125	NEGATIVE
1177	aomuvtft	ovglnexb	96.0	31.0	20.0154958678	62.0	176.0	2017-11-28 14:21:01	0.298999994993	0.183	NEGATIVE
1178	iglvsgao	frmpuyob	94.0	34.0	22.6757369615	64.0	168.0	2017-11-28 14:31:01.047	0.442999988794	0.085	NEGATIVE
1179	hkyltzho	akdchglu	92.0	37.0	19.5716812827	52.0	163.0	2017-11-29 11:51:04	1.00999999046	0.095	NEGATIVE
1180	ssqkacgf	esgvghie	86.0	32.0	31.2314098751	84.0	164.0	2017-11-29 11:51:05	0.671000003815	0.111	NEGATIVE
1182	hloaqpbc	cbersetj	83.0	34.0	20.5191340925	60.0	171.0	2017-11-29 14:01:03	0.328999996185	0.19	NEGATIVE
1187	xxrfgdxp	gsrwwkog	104.0	36.0	22.9926244438	77.0	183.0	2017-11-30 11:51:01	0.597000002861	0.231	NEGATIVE
1190	txnamvfe	vduxuevj	129.0	37.0	25.259515570900003	73.0	170.0	2017-11-30 13:51:05	0.307999998331	0.148	NEGATIVE
1193	waqridta	ovvodguv	117.0	30.0	27.7670981247	65.0	153.0	2017-12-01 14:01:05	0.231000006199	0.08	NEGATIVE
1194	vnyunedb	upkppitc	92.0	32.0	18.1252351151	53.0	171.0	2017-12-01 14:01:06	0.3379999995229999	0.104	NEGATIVE
1195	dwjyzluy	yfihxkhp	101.0	41.0	20.6611570248	49.0	154.0	2017-12-01 14:01:07	0.263000011444	0.114	NEGATIVE
1198	vtbmrqdj	inrdsfro	89.0	39.0	19.8140527359	52.0	162.0	2017-12-04 14:11:01	0.5329999923709999	0.114	NEGATIVE
1200	owcnjjxr	fyzphbqc	123.0	34.0	20.7612456747	60.0	170.0	2017-12-04 14:11:04	0.465000003576	0.087	NEGATIVE
1201	onoxxyyg	fmhwvqko	78.0	33.0	21.9363474123	59.0	164.0	2017-12-04 14:21:01	0.289999991655	0.17	NEGATIVE
1202	fqylkqzw	elmjedui	125.0	36.0	32.9506802721	93.0	168.0	2017-12-04 14:31:01	0.240999996662	0.124	NEGATIVE
1204	dxjdcdyi	bxsqtqdk	122.0	38.0	22.5306122449	69.0	175.0	2017-12-05 12:01:04	1.57000005245	0.0819999999999999	NEGATIVE
1205	klikzxuj	nxozqwyr	127.0	38.0	24.3865264441	64.0	162.0	2017-12-05 12:10:01	0.675000011921	0.069	NEGATIVE
1207	byvjamgp	tblegwwk	84.0	24.0	18.496498877	56.0	174.0	2017-12-05 12:10:03	2.03999996185	0.0819999999999999	NEGATIVE
1209	crpgytlw	mouvccqs	89.0	36.0	22.3081499108	60.0	164.0	2017-12-05 12:21:03	1.54999995232	0.185	NEGATIVE
1212	sartioec	epczeijv	121.0	32.0	23.0300453515	65.0	168.0	2017-12-05 14:01:03	0.7559999823569999	0.17	NEGATIVE
1213	yrfwbmrq	fgeycbfm	118.0	38.0	21.2952947539	63.0	172.0	2017-12-06 07:11:02	0.925999999046	0.193	NEGATIVE
1215	vkscuuwf	rqoznpjr	123.0	38.0	22.758306782	65.0	169.0	2017-12-06 11:31:04	1.16999995708	0.09	NEGATIVE
1216	lxpeyeez	jvijnmgi	108.0	36.0	38.6674598453	104.0	164.0	2017-12-06 11:41:00	1.04999995232	0.07	NEGATIVE
1219	ncnsteyj	kczmxjrr	90.0	30.0	19.4869614512	55.0	168.0	2017-12-06 14:21:02.083	0.375	0.185	NEGATIVE
1222	vwcqkhtl	mqmqibls	112.0	31.0	20.6851502395	57.0	166.0	2017-12-07 14:51:01	1.02999997139	0.172	NEGATIVE
1223	tedjhnso	atvwevfh	121.0	35.0	24.5389649018	66.0	164.0	2017-12-07 14:51:03.090	1.86000001431	0.12	NEGATIVE
1227	olinexyl	wurwobeh	119.0	40.0	26.8122187111	84.0	177.0	2017-12-07 15:31:02	0.940999984741	0.069	NEGATIVE
1228	cmvkjlon	dsnlsrza	115.0	38.0	22.5306122449	69.0	175.0	2017-12-07 15:31:03.030	1.62999999523	0.093	NEGATIVE
1233	sbcbmswh	dymdvsal	88.0	37.0	25.816630212600003	72.0	167.0	2017-12-08 07:21:02	0.652000010014	0.119	NEGATIVE
1234	nvfujtxl	fmfwverf	92.0	35.0	25.0	64.0	160.0	2017-12-08 07:50:03.050	1.40999996662	0.08	NEGATIVE
1235	dndotxul	ulolocnu	93.0	27.0	20.6192536506	61.0	172.0	2017-12-08 09:41:02	1.79999995232	0.089	NEGATIVE
1236	bwcjcsnw	lyupqglf	120.0	34.0	18.9291508924	56.0	172.0	2017-12-08 11:41:03	0.4210000038149999	0.181	NEGATIVE
1239	kktdpqqy	gaeuxmvn	88.0	44.0	21.0498179024	63.0	173.0	2017-12-08 14:31:02	2.27999997139	0.094	NEGATIVE
1248	yyqryqoe	novdegld	127.0	32.0	23.0300453515	65.0	168.0	2017-12-11 14:30:04		0.124	NEGATIVE
1251	gkqgfdxv	recbzivm	98.0	28.0	19.1467221644	46.0	155.0	2017-12-12 12:20:02		0.131	NEGATIVE
1252	zumjnrvn	ntzyvkci	83.0	33.0	22.6757369615	64.0	168.0	2017-12-12 12:20:02		0.0969999999999999	NEGATIVE
1253	ylveilrx	qerbrocz	92.0	31.0	21.6712580349	59.0	165.0	2017-12-12 12:20:03.057		0.195	NEGATIVE
1255	qsmakbnr	uwnhkjgp	96.0	32.0	21.551020408200003	66.0	175.0	2017-12-12 12:31:01	0.4379999935629999	0.188	NEGATIVE
1256	avhpfaar	dxdmtunf	86.0	23.0	30.1160023795	81.0	164.0	2017-12-12 14:21:01	1.08000004292	0.0579999999999999	NEGATIVE
1258	wtqhnhgs	meduobou	130.0	29.0	29.7577854671	86.0	170.0	2017-12-12 14:30:01	0.648000001907	0.095	NEGATIVE
1263	ctbucsuo	fdkercrv	109.0	31.0	20.8085612366	63.0	174.0	2017-12-13 11:31:01	1.25999999046	0.092	NEGATIVE
1264	hxptnhnb	vljrujxe	91.0	30.0	21.2585034014	60.0	168.0	2017-12-13 14:11:03	1.90999996662	0.081	NEGATIVE
1267	ajwnphbu	xxghmvli	109.0	35.0	25.5102040816	72.0	168.0	2017-12-13 14:31:02.060	0.552999973297	0.143	NEGATIVE
1269	ypxicwsy	pgnhwshj	118.0	35.0	21.09375	54.0	160.0	2017-12-13 14:41:02	0.523999989033	0.104	NEGATIVE
1274	gxwsibjk	oyuapkhi	85.0	31.0	21.107266436	61.0	170.0	2017-12-14 11:30:06	1.49000000954	0.163	NEGATIVE
1278	gnopjida	fepqptns	77.0	39.0	25.4693877551	78.0	175.0	2017-12-14 14:11:00	0.949000000954	0.062	NEGATIVE
1281	lzoczddp	lenrhtik	121.0	38.0	23.4220907298	57.0	156.0	2017-12-15 07:41:05	1.1399999856899998	0.155	NEGATIVE
1285	dohmefop	pnuvafpp	112.0	36.0	20.7156938087	62.0	173.0	2017-12-15 11:41:00	1.63999998569	0.095	NEGATIVE
1286	hwxmqvqk	xvueytql	91.0	34.0	19.2526196187	61.0	178.0	2017-12-15 11:41:01	1.62000000477	0.126	NEGATIVE
1287	qbjtazvn	tuigayqc	110.0	30.0	23.1472551213	60.0	161.0	2017-12-15 13:51:01	3.56999993324	0.077	NEGATIVE
1290	ayfdpfww	pswedcnq	125.0	37.0	21.2244897959	65.0	175.0	2017-12-18 14:11:01	0.883000016212	0.151	NEGATIVE
1291	cjwtnmmw	djdafkni	93.0	33.0	20.7967298935	58.0	167.0	2017-12-18 14:11:01	0.587000012398	0.2	NEGATIVE
1292	vqhfrmil	qknizbhz	87.0	43.0	20.438165585	57.0	167.0	2017-12-18 14:51:01	0.6840000152590001	0.16	NEGATIVE
1296	dotnehqu	ndelrqns	112.0	42.0	23.0300453515	65.0	168.0	2017-12-19 11:41:01	2.13000011444	0.07	NEGATIVE
1297	ldccowdi	ddotuouw	107.0	35.0	21.484375	55.0	160.0	2017-12-19 11:51:01	0.7279999852179999	0.248	NEGATIVE
1300	tjmdutek	islfhhwc	112.0	33.0	20.703125	53.0	160.0	2017-12-19 14:01:01	1.1100000143100002	0.122	NEGATIVE
1305	tgbumqdf	hiuavkgf	119.0	30.0	31.6262764822	83.0	162.0	2017-12-19 14:31:03	0.921000003815	0.08	NEGATIVE
1308	rhhajcrn	fwqknjhn	78.0	28.0	23.051754907800003	62.0	164.0	2017-12-20 12:01:01	0.402000010014	0.146	NEGATIVE
1310	bdbnklgl	bwzwkpbn	124.0	30.0	35.492157923200004	105.0	172.0	2017-12-20 12:01:02	0.925000011921	0.059	NEGATIVE
1314	yalofuzk	rsvaryao	88.0	39.0	23.6244474928	62.0	162.0	2017-12-20 14:11:01	1.22000002861	0.105	NEGATIVE
1316	pxkblxdh	kmhbhgpu	84.0	38.0	22.4081789853	64.0	169.0	2017-12-20 14:11:02	0.368000000715	0.159	NEGATIVE
1317	qfbovoby	xpzoibbe	108.0	37.0	23.5294117647	68.0	170.0	2017-12-21 08:31:05	1.01999998093	0.086	NEGATIVE
1318	reqzqesr	tdvrzusi	93.0	34.0	19.8347107438	54.0	165.0	2017-12-21 11:31:03	0.148000001907	0.166	NEGATIVE
1320	hgkqduff	fjdnwlqo	92.0	39.0	30.0432622977	75.0	158.0	2017-12-21 14:41:02	0.679000020027	0.094	NEGATIVE
1323	cauaovvt	uastbivq	89.0	36.0	22.031725685	55.0	158.0	2017-12-27 11:31:02	1.07000005245	0.113	NEGATIVE
1324	bblivinh	mmcuxjyz	107.0	37.0	19.8412698413	56.0	168.0	2017-12-27 13:40:01	1.02999997139	0.098	NEGATIVE
1325	vfcjeqlz	cxvgvrjw	85.0	35.0	22.3214285714	63.0	168.0	2017-12-27 13:40:02	1.79999995232	0.093	NEGATIVE
1328	snfnbadf	odalqrwc	87.0	27.0	24.3374797188	72.0	172.0	2017-12-27 13:51:02	1.4199999570800002	0.098	NEGATIVE
1330	tpcdyuhz	gzgtkkeu	129.0	35.0	26.4489795918	81.0	175.0	2017-12-28 08:51:03	0.317000001669	0.089	NEGATIVE
1337	uysvpgzl	lvhfpvjh	127.0	38.0	23.2434080171	61.0	162.0	2017-12-29 10:00:01.043		0.19	NEGATIVE
1338	rgkbdkks	zvhtbgxb	131.0	42.0	18.7327823691	51.0	165.0	2017-12-29 10:11:01		0.196	NEGATIVE
1339	pjnoshmh	zkweigxa	92.0	28.0	17.715419501099998	50.0	168.0	2017-12-29 10:11:02		0.115	NEGATIVE
1340	wemjjowt	ulqdskfz	90.0	40.0	21.107266436	61.0	170.0	2017-12-29 10:11:02		0.109	NEGATIVE
1343	mxnlfosq	faltjzaj	101.0	39.0	21.4532871972	62.0	170.0	2017-12-29 13:21:00		0.127	NEGATIVE
1344	zosobqlz	qxvvfsei	141.0	37.0	26.7228725206	71.0	163.0	2018-01-02 11:41:02.040		0.053	NEGATIVE
1345	anelmpof	mwcjavto	94.0	36.0	24.4472789116	69.0	168.0	2018-01-02 12:01:01		0.153	NEGATIVE
1346	ibthxdas	rvjjiwmj	82.0	33.0	18.0697278912	51.0	168.0	2018-01-02 14:41:06		0.144	NEGATIVE
1347	femyzpov	kghirubx	122.0	24.0	24.023808670100003	67.0	167.0	2018-01-02 14:51:00		0.134	NEGATIVE
1348	nzqbpcno	kzaxmjna	90.0	29.0	21.3599145603	54.0	159.0	2018-01-02 15:01:01		0.121	NEGATIVE
1349	httdagxz	xnguizlr	135.0	26.0	19.8838530489	63.0	178.0	2018-01-03 07:51:01		0.1639999999999999	NEGATIVE
1350	ggdrxpeh	mcamrkke	112.0	39.0	29.296875	75.0	160.0	2018-01-03 11:41:03	0.787999987602	0.069	NEGATIVE
1352	fevapzug	ecjqtmae	85.0	36.0	27.6360544218	78.0	168.0	2018-01-03 15:01:01	2023-05-01	0.074	NEGATIVE
1356	ikfnvbhf	bbqhodeh	112.0	37.0	29.3847566575	80.0	165.0	2018-01-04 08:11:01	0.8909999728200001	0.094	NEGATIVE
1358	hszcyuye	uquloxoh	121.0	34.0	29.3723973825	79.0	164.0	2018-01-04 14:31:02	1.21000003815	0.071	NEGATIVE
1361	evuwmwdt	xlfeynku	112.0	30.0	16.6089965398	48.0	170.0	2018-01-04 14:41:02	1.57000005245	0.184	NEGATIVE
1366	urbamxfv	bsqlzlda	115.0	42.0	19.1953027965	51.0	163.0	2018-01-08 11:51:01	0.65600001812	0.128	NEGATIVE
1367	cofggbns	kqdmfiee	90.0	32.0	18.1786703601	42.0	152.0	2018-01-08 11:51:02	0.303999990225	0.133	NEGATIVE
1374	uqkurkhb	qxmaqkko	80.0	26.0	20.3074122055	58.0	169.0	2018-01-08 14:11:02	0.526000022888	0.172	NEGATIVE
1378	yptgsqvb	ejesiahn	83.0	40.0	21.155294202	59.0	167.0	2018-01-09 11:51:03	0.967999994755	0.131	NEGATIVE
1379	cobxwtfs	ojuazgea	120.0	32.0	20.3222528669	56.0	166.0	2018-01-09 11:51:04	0.912999987602	0.187	NEGATIVE
1386	sqnpgdzg	bbsmwngs	92.0	38.0	22.8373702422	66.0	170.0	2018-01-09 14:21:01	1.22000002861	0.2289999999999999	NEGATIVE
1396	hifmvpam	mhtcokgi	122.0	37.0	22.3214285714	63.0	168.0	2018-01-11 11:31:02	0.967999994755	0.085	NEGATIVE
1397	ilsssqmp	fazjqsqe	118.0	40.0	24.4351866688	61.0	158.0	2018-01-11 11:31:04	1.76999998093	0.148	NEGATIVE
1398	umlxglqc	qpsivzfe	109.0	40.0	21.9363474123	59.0	164.0	2018-01-11 11:41:00	0.8529999852179999	0.132	NEGATIVE
1401	unzdjesp	tfsiskxv	85.0	30.0	22.9853975122	68.0	172.0	2018-01-11 14:01:01	1.52999997139	0.088	NEGATIVE
1402	vytqycol	jxzzpvgn	93.0	39.0	33.1726001163	97.0	171.0	2018-01-11 14:01:01	0.8140000104899999	0.118	NEGATIVE
1405	cxoxgqiq	ftihcnuf	92.0	35.0	31.239414355100003	83.0	163.0	2018-01-12 11:41:02	1.21000003815	0.159	NEGATIVE
1406	oyoezxdj	jpzxgqkw	106.0	37.0	19.8412698413	56.0	168.0	2018-01-12 13:31:02	1.44000005722	0.081	NEGATIVE
1408	lxnkxlxs	ilmzxhho	99.0	24.0	29.7004132231	92.0	176.0	2018-01-12 13:31:03	2.16000008583	0.05	NEGATIVE
1410	lffuchew	oygbyutm	96.0	38.0	26.2975778547	76.0	170.0	2018-01-15 11:30:02	1.21000003815	0.093	NEGATIVE
1413	ahsntipe	lyelwfit	96.0	38.0	19.4869614512	55.0	168.0	2018-01-15 13:50:03	0.7350000143050001	0.196	NEGATIVE
1415	uwslquwt	orbnpxpx	106.0	27.0	22.7731864096	62.0	165.0	2018-01-15 14:01:01.047	1.26999998093	0.086	NEGATIVE
1416	imonspbt	tuwbazjb	119.0	35.0	19.3213380027	64.0	182.0	2018-01-15 14:01:01	1.69000005722	0.122	NEGATIVE
1418	jtmvfzmo	joinnxlc	111.0	36.0	21.3039485767	58.0	165.0	2018-01-16 07:31:05	1.34000003338	0.133	NEGATIVE
1419	dnyusluq	deawsjrl	87.0	31.0	22.8571428571	70.0	175.0	2018-01-16 11:31:01.060	0.917999982834	0.095	NEGATIVE
1422	eyalixon	ollfzyae	128.0	26.0	19.267171444	57.0	172.0	2018-01-16 14:01:02	0.644999980927	0.121	NEGATIVE
1423	lpckffzy	uboripmg	114.0	19.0	20.830703194	66.0	178.0	2018-01-16 14:11:00	0.8539999723430001	0.129	NEGATIVE
1426	odxioqaj	epxhbiii	134.0	25.0	18.6213861886	59.0	178.0	2018-01-16 14:21:01	0.944999992847	0.148	NEGATIVE
1428	bhinslxw	lmyqqupn	121.0	33.0	23.6712536296	75.0	178.0	2018-01-17 07:21:02	1.03999996185	0.108	NEGATIVE
1432	wlpjlhfx	gjpslbkg	132.0	37.0	20.0692041522	58.0	170.0	2018-01-17 11:31:02	1.9900000095400003	0.107	NEGATIVE
1433	spnfuzur	podumxgv	129.0	34.0	19.3771626298	56.0	170.0	2018-01-17 11:41:01	1.79999995232	0.147	NEGATIVE
1435	emkyhhhy	ywmetqmb	118.0	38.0	19.3337299227	52.0	164.0	2018-01-17 11:41:02	1.33000004292	0.124	NEGATIVE
1437	zztmyxgr	xlfodfao	111.0	34.0	28.2828282828	77.0	165.0	2018-01-17 15:11:01.030	0.708999991417	0.177	NEGATIVE
1440	nmzdbcuq	tftntdbh	108.0	39.0	35.3542731921	121.0	185.0	2018-01-17 15:11:01	0.967999994755	0.053	NEGATIVE
1443	hjqgckcm	bxcnzfvx	119.0	34.0	35.840782594000004	85.0	154.0	2018-01-17 15:21:00	0.7649999856949999	0.12	NEGATIVE
1448	ahtvtgmt	pzgjjohc	127.0	39.0	31.7417889004	95.0	173.0	2018-01-18 12:31:00	0.725000023842	0.132	NEGATIVE
1449	dulkibeu	duspekya	112.0	28.0	29.7577854671	86.0	170.0	2018-01-18 12:31:02.027	2.32999992371	0.061	NEGATIVE
1450	gsxjvkiw	sgtvilqm	107.0	37.0	25.236340330100003	63.0	158.0	2018-01-18 12:41:01	1.21000003815	0.111	NEGATIVE
1451	lehaxnit	lahoehjs	105.0	26.0	22.265625	57.0	160.0	2018-01-18 14:10:02	1.21000003815	0.161	NEGATIVE
1455	jurjeion	osmbkcuf	111.0	28.0	25.5296448712	67.0	162.0	2018-01-18 14:21:01	0.7379999756810001	0.08	NEGATIVE
1458	uirguqxy	ueliwxbs	101.0	33.0	22.5895514361	63.0	167.0	2018-01-22 12:11:00	0.451999992132	0.134	NEGATIVE
1459	fgahpugf	jzvqxxtg	127.0	35.0	21.3039485767	58.0	165.0	2018-01-22 12:11:01	0.344000011683	0.208	NEGATIVE
1460	dbbfncqb	tnqscogu	99.0	32.0	19.5716812827	52.0	163.0	2018-01-22 12:11:02	1.05999994278	0.21	NEGATIVE
1466	ompxfomz	zlirhksf	115.0	38.0	22.2309871275	62.0	167.0	2018-01-22 15:01:03	0.458000004292	0.135	NEGATIVE
1468	vrpycodp	xhfcrfti	137.0	37.0	25.6055363322	74.0	170.0	2018-01-22 15:01:04	0.470999985933	0.183	NEGATIVE
1476	vvkzemxq	aosytzmf	78.0	33.0	18.7783446712	53.0	168.0	2018-01-23 14:31:00	2.04999995232	0.15	NEGATIVE
1478	lqzapyhh	njeddjym	90.0	37.0	22.7731864096	62.0	165.0	2018-01-23 14:41:01.063	0.746999979019	0.148	NEGATIVE
1479	atrsevie	tlejxdlx	106.0	42.0	21.0076677987	60.0	169.0	2018-01-24 11:31:02	0.981000006199	0.108	NEGATIVE
1481	lylbtjff	zxxlgwmi	96.0	32.0	20.8611196608	61.0	171.0	2018-01-24 11:31:03	1.62000000477	0.118	NEGATIVE
1487	onwxclxa	obonvnys	90.0	41.0	30.0947300024	88.0	171.0	2018-01-24 14:21:01	1.27999997139	0.088	NEGATIVE
1489	inmynstj	iwsajvkw	85.0	35.0	29.7619047619	84.0	168.0	2018-01-24 14:21:02.037	0.666999995708	0.123	NEGATIVE
1493	azckiktm	tyllupfp	116.0	29.0	24.3046178774	63.0	161.0	2018-01-25 07:51:01	0.312999993563	0.105	NEGATIVE
1494	prkxlfli	gaacuyub	119.0	37.0	29.3847566575	80.0	165.0	2018-01-26 07:11:01	1.16999995708	0.105	NEGATIVE
1496	pfjjkexn	cmqbixiu	82.0	37.0	18.5901249256	50.0	164.0	2018-01-26 12:11:01	0.842999994755	0.076	NEGATIVE
1498	qqxfzcgo	ocuscggr	106.0	26.0	18.6709343088	49.0	162.0	2018-01-26 13:41:00	0.4779999852179999	0.127	NEGATIVE
1500	jycbmusx	fablxxek	79.0	37.0	23.2438016529	72.0	176.0	2018-01-26 15:01:01	0.657000005245	0.096	NEGATIVE
1501	wplzzugj	ixgonbpb	116.0	25.0	22.10028959	58.0	162.0	2018-01-26 15:01:01	1.12000000477	0.142	NEGATIVE
1504	aqyjdkio	ffjrpxpt	91.0	34.0	21.9671201814	62.0	168.0	2018-01-26 15:01:02	0.570999979973	0.143	NEGATIVE
1507	xpilpglm	nepatqbd	93.0	25.0	21.066743273	66.0	177.0	2018-01-29 13:41:02.000	0.707000017166	0.184	NEGATIVE
1509	aodyfgrb	ptmnlblb	86.0	31.0	20.3244382551	54.0	163.0	2018-01-29 14:21:00	1.61000001431	0.068	NEGATIVE
1512	vastwvbi	bgcpqqdh	105.0	39.0	35.6290174472	97.0	165.0	2018-01-30 13:51:00	1.12000000477	0.075	NEGATIVE
1513	tilsqczs	gwvxwpbh	107.0	39.0	22.65625	58.0	160.0	2018-01-30 14:01:01	0.6579999923709999	0.201	NEGATIVE
1518	jxlhwgmb	vmcxbyqr	124.0	38.0	23.711844631	63.0	163.0	2018-01-31 12:11:01	0.616999983788	0.122	NEGATIVE
1519	mlyerpsm	zapynpkw	153.0	40.0	43.2525951557	125.0	170.0	2018-01-31 12:11:03.020	1.20000004768	0.166	NEGATIVE
1520	gxxiywlo	nlttbjsf	133.0	33.0	24.0569347456	72.0	173.0	2018-01-31 12:20:03	2025-01-01	0.094	NEGATIVE
1521	hozftkkj	qgjjamqm	84.0	33.0	26.528510346100003	85.0	179.0	2018-01-31 12:20:03	1.24000000954	0.102	NEGATIVE
1526	isakmhnx	elvdvzgx	94.0	30.0	19.1326530612	54.0	168.0	2018-01-31 14:01:01	1.24000000954	0.098	NEGATIVE
1527	yadwjvjc	ccqzopni	85.0	38.0	24.7251829329	74.0	173.0	2018-01-31 14:01:01	1.07000005245	0.052	NEGATIVE
1528	laxlpvos	lztnvttj	107.0	32.0	22.4813290657	59.0	162.0	2018-01-31 14:01:02	0.8090000152590001	0.092	NEGATIVE
1530	ifwdbsjg	cqrnefya	85.0	31.0	22.4813290657	59.0	162.0	2018-02-01 11:21:02	1.6699999570800002	0.093	NEGATIVE
1531	gznsbgtr	dqfdylhj	90.0	39.0	20.6575400021	59.0	169.0	2018-02-01 11:30:01	0.757000029087	0.118	NEGATIVE
1532	ivtvyugk	ekqppwzl	91.0	36.0	21.6333153056	64.0	172.0	2018-02-01 11:30:03	1.49000000954	0.18	NEGATIVE
1533	rqmqxncf	oyjsfizu	80.0	40.0	21.875	56.0	160.0	2018-02-01 14:11:01	0.949000000954	0.188	NEGATIVE
1534	texotcec	iricchki	101.0	30.0	21.2244897959	65.0	175.0	2018-02-01 14:11:23	1.62999999523	0.214	NEGATIVE
1536	ukgxxhdu	xejsyyju	111.0	41.0	22.031725685	55.0	158.0	2018-02-01 14:11:24	1.76999998093	0.166	NEGATIVE
1539	oidfnwvl	jbrrrkwp	88.0	33.0	26.1065622404	66.0	159.0	2018-02-01 14:11:25	0.634999990463	0.0969999999999999	NEGATIVE
1540	xnioacnt	ohmzmubq	86.0	31.0	20.4152249135	59.0	170.0	2018-02-02 08:11:03	0.634999990463	0.084	NEGATIVE
1544	pzktuxhv	elqfdgee	94.0	37.0	19.7055324212	53.0	164.0	2018-02-02 13:41:01	0.337000012398	0.3289999999999999	NEGATIVE
1546	vwydbail	ofupqsdk	123.0	36.0	20.4491374182	55.0	164.0	2018-02-05 14:11:01.007	1.33000004292	0.166	NEGATIVE
1547	rdprzews	vqfkxwkp	108.0	39.0	22.0385674931	60.0	165.0	2018-02-05 14:11:01	0.754999995232	0.132	NEGATIVE
1549	yjyufhvw	pgkmgbxy	98.0	35.0	19.5682363338	62.0	178.0	2018-02-05 14:21:01	0.7340000271799999	0.121	NEGATIVE
1551	xixkbpqf	xkjaaebg	141.0	33.0	24.4897959184	75.0	175.0	2018-02-05 14:31:00	2023-05-01	0.062	NEGATIVE
1554	tpdrvlfw	xsaypbez	117.0	35.0	22.151022507	56.0	159.0	2018-02-06 14:01:01	0.722999989986	0.155	NEGATIVE
1555	exeimlew	bddmtjvf	113.0	30.0	28.4409549752	71.0	158.0	2018-02-06 14:01:03	1.00999999046	0.103	NEGATIVE
1556	yptgnivx	lufskmtr	90.0	37.0	21.0498179024	63.0	173.0	2018-02-06 14:01:04	0.841000020504	0.111	NEGATIVE
1558	gparrllr	btpoqqwa	89.0	36.0	23.0300453515	65.0	168.0	2018-02-06 14:20:01	0.377999991179	0.138	NEGATIVE
1559	phylxiey	btrdyoqe	119.0	26.0	31.2460547911	99.0	178.0	2018-02-07 11:41:01	0.666000008583	0.119	NEGATIVE
1563	irkvvtrf	jxpmrtqr	97.0	36.0	17.6470588235	51.0	170.0	2018-02-07 14:21:01	1.03999996185	0.124	NEGATIVE
1564	xjetrfrb	jkmlvzke	122.0	31.0	30.078125	77.0	160.0	2018-02-07 14:30:01.017	0.442000001669	0.122	NEGATIVE
1568	estrdhvn	goewwotb	81.0	33.0	19.3698347107	60.0	176.0	2018-02-07 14:41:00	0.712000012398	0.071	NEGATIVE
1571	yhqnevax	krqoqnuq	129.0	27.0	22.0580511887	63.0	169.0	2018-02-08 08:21:02	1.22000002861	0.085	NEGATIVE
1573	urvqyrma	noawycwo	88.0	33.0	19.723183391	57.0	170.0	2018-02-08 11:31:01	0.6039999723430001	0.111	NEGATIVE
1574	iccwycxb	igppthjs	103.0	37.0	24.5674740484	71.0	170.0	2018-02-08 11:41:01	0.7810000181199999	0.083	NEGATIVE
1575	zqbngutb	kjvxltoy	119.0	40.0	24.3374797188	72.0	172.0	2018-02-08 12:31:02.010	2.09999990463	0.053	NEGATIVE
1580	qnuknsvm	hcgbybtw	93.0	29.0	19.4674012856	53.0	165.0	2018-02-08 14:11:03	2023-05-01	0.16	NEGATIVE
1581	eubpjcoa	mqlimuxh	148.0	30.0	23.3843537415	66.0	168.0	2018-02-08 14:21:00	0.670000016689	0.1669999999999999	NEGATIVE
1587	dozidaag	ruazvcyy	111.0	35.0	19.723183391	57.0	170.0	2018-02-12 11:31:00	0.513000011444	0.0969999999999999	NEGATIVE
1588	oszmxaek	ozypewml	110.0	39.0	20.8611196608	61.0	171.0	2018-02-12 11:40:01	3.33999991417	0.091	NEGATIVE
1595	pdokzcil	ggtwztyo	82.0	22.0	28.650137741	78.0	165.0	2018-02-13 07:51:01	1.87000000477	0.104	NEGATIVE
1596	szbkaddt	vxvdtoem	89.0	38.0	21.1388558594	64.0	174.0	2018-02-13 11:31:00	0.637000024319	0.193	NEGATIVE
1597	yqjbqioo	yfagkfzx	93.0	32.0	24.21875	62.0	160.0	2018-02-13 13:51:00	0.935000002384	0.0969999999999999	NEGATIVE
1598	comqemrb	yadldelu	89.0	40.0	26.1738325513	82.0	177.0	2018-02-13 14:00:59	0.7340000271799999	0.053	NEGATIVE
1599	foffjevu	ghevucnc	122.0	28.0	24.4472789116	69.0	168.0	2018-02-13 14:01:00	0.527999997139	0.095	NEGATIVE
1602	rvujzqbw	niwwqugc	86.0	33.0	24.1671624033	65.0	164.0	2018-02-13 14:11:00	0.2639999985689999	0.1169999999999999	NEGATIVE
1606	fbgdhgvw	pomlurjf	122.0	39.0	28.0864197531	91.0	180.0	2018-02-14 15:11:02.037	12.0	0.074	NEGATIVE
1609	saoqzdop	xngaivrw	81.0	39.0	26.0261748959	70.0	164.0	2018-02-14 15:21:01	0.633000016212	0.095	NEGATIVE
1611	cmwmqrdd	bidddwjc	80.0	40.0	25.8875739645	63.0	156.0	2018-02-15 14:11:00	2.36999988556	0.099	NEGATIVE
1612	eomqzznt	rpeobhoj	98.0	37.0	28.719723183400003	83.0	170.0	2018-02-15 14:21:01	2.44000005722	0.053	NEGATIVE
1616	igpamfcm	suppobss	126.0	29.0	21.9671201814	62.0	168.0	2018-02-16 12:21:02	1.78999996185	0.121	NEGATIVE
1619	grbugdvx	jpljhoct	93.0	34.0	22.10028959	58.0	162.0	2018-02-19 14:31:00	0.947000026703	0.1639999999999999	NEGATIVE
1625	arwvlhup	ulpofyoa	117.0	32.0	23.051754907800003	62.0	164.0	2018-02-20 12:01:00	2.30999994278	0.132	NEGATIVE
1631	xmpwftkb	kjsnuhgd	155.0	39.0	28.515625	73.0	160.0	2018-02-20 14:51:01	1.44000005722	0.155	NEGATIVE
1633	hdzrampr	mydegupd	103.0	38.0	22.91303307	67.0	171.0	2018-02-20 15:01:00	4.46000003815	0.05	NEGATIVE
1634	xjldttir	wgyitays	85.0	38.0	28.2828282828	77.0	165.0	2018-02-20 15:01:01	1.95000004768	0.074	NEGATIVE
1639	cgqsjcje	dcbkogga	119.0	35.0	29.7608376062	83.0	167.0	2018-02-21 08:31:01	1.33000004292	0.121	NEGATIVE
1641	fcoxovet	yefuxhnp	95.0	34.0	22.6473769605	67.0	172.0	2018-02-21 14:01:00	0.902999997139	0.145	NEGATIVE
1646	nkxafjtt	kbyvptcq	80.0	38.0	21.6712580349	59.0	165.0	2018-02-22 14:11:01	2.22000002861	0.065	NEGATIVE
1648	jiftcmxy	vugkdcml	114.0	35.0	23.051754907800003	62.0	164.0	2018-02-22 14:41:01	2.13000011444	0.142	NEGATIVE
1654	lshaxiyb	azodmgnl	144.0	37.0	24.341758286300003	60.0	157.0	2018-02-23 13:21:01	1.95000004768	0.126	NEGATIVE
1656	bzdmhkkn	wllufjtj	90.0	27.0	24.9134948097	72.0	170.0	2018-02-23 13:31:00	3.70000004768	0.089	NEGATIVE
1657	niahkqxa	hytmvgar	116.0	35.0	22.5306122449	69.0	175.0	2018-02-23 14:01:01	1.24000000954	0.119	NEGATIVE
1658	eklqnrbb	uuqmmaor	124.0	30.0	22.4996371026	62.0	166.0	2018-02-23 14:11:00	1.39999997616	0.13	NEGATIVE
1659	iqcvxknb	qsoeqztd	115.0	41.0	19.3337299227	52.0	164.0	2018-02-26 14:11:00	1.59000003338	0.157	NEGATIVE
1662	zvjiycyh	kdlaxuae	131.0	26.0	33.0294622804	100.0	174.0	2018-02-26 14:21:02	1.80999994278	0.0579999999999999	NEGATIVE
1668	jofmgpcs	oueknxyl	83.0	37.0	21.0771952275	56.0	163.0	2018-02-27 07:11:02.070	1.04999995232	0.094	NEGATIVE
1670	agdohuyr	mzgoabbb	97.0	34.0	21.7192501143	57.0	162.0	2018-02-27 11:51:01.003	1.52999997139	0.158	NEGATIVE
1672	pwpssoop	gpqjikfi	133.0	38.0	20.9571711629	55.0	162.0	2018-02-27 13:51:06	0.708999991417	0.163	NEGATIVE
1676	eioxaxxt	cfxohthm	130.0	29.0	21.875	56.0	160.0	2018-02-27 14:01:06	0.8560000061990001	0.266	NEGATIVE
1679	ssvuysbr	zqudmjsa	122.0	37.0	19.2526196187	61.0	178.0	2018-02-28 07:41:03	1.4199999570800002	0.204	NEGATIVE
1680	spgmazrs	iycgzqof	124.0	36.0	23.6244474928	62.0	162.0	2018-02-28 07:51:00	0.709999978542	0.158	NEGATIVE
1685	bdmhhghw	cqyyrkkc	92.0	35.0	19.9480597689	53.0	163.0	2018-02-28 12:30:02	1.35000002384	0.139	NEGATIVE
1690	rmvggpbn	xuqynisp	111.0	41.0	21.7192501143	57.0	162.0	2018-03-01 11:31:00	4.519999980930001	0.11	NEGATIVE
1691	glxhpgfb	vwefbpie	140.0	39.0	18.0785123967	56.0	176.0	2018-03-01 11:31:01	1.05999994278	0.179	NEGATIVE
1696	raylilgq	uwrycizl	140.0	32.0	22.3756799506	58.0	161.0	2018-03-01 15:01:03	2.45000004768	0.132	NEGATIVE
1698	ysxefzbg	vlouzftz	96.0	40.0	25.7629805787	78.0	174.0	2018-03-01 15:11:01.083	1.32000005245	0.106	NEGATIVE
1700	hgyaptze	sxhtjzrx	108.0	27.0	26.2335558042	68.0	161.0	2018-03-01 15:21:01	2.73000001907	0.066	NEGATIVE
1702	omojkfsi	rgrrsrki	109.0	35.0	32.6058884298	101.0	176.0	2018-03-01 15:41:01	1.51999998093	0.063	NEGATIVE
1703	yphlgtlw	fpbpzazp	105.0	32.0	27.1808999082	74.0	165.0	2018-03-01 15:51:01.027	1.24000000954	0.13	NEGATIVE
1706	jlvoskpe	ocbzxmet	120.0	29.0	28.6989795918	81.0	168.0	2018-03-02 10:11:02	0.8600000143050001	0.086	NEGATIVE
1708	pekpdqgy	iusitlxz	113.0	44.0	27.5133848899	74.0	164.0	2018-03-02 10:21:01	1.32000005245	0.096	NEGATIVE
1710	rgrhkzrs	lvrkilxv	105.0	40.0	23.9389897746	70.0	171.0	2018-03-02 10:31:01	2.03999996185	0.131	NEGATIVE
1713	rulzsbls	gthjuhev	104.0	35.0	19.723183391	57.0	170.0	2018-03-02 11:41:04	0.629000008106	0.168	NEGATIVE
1716	gtnbopci	rzcuxixm	134.0	40.0	24.8590735619	71.0	169.0	2018-03-05 13:51:01.013	1.09000003338	0.106	NEGATIVE
1720	xrrkkrqp	efxquhbs	86.0	39.0	23.9994591671	71.0	172.0	2018-03-06 12:41:03	1.16999995708	0.14	NEGATIVE
1721	zktskqlz	rlmuwcre	89.0	34.0	20.8611196608	61.0	171.0	2018-03-06 12:51:00	1.34000003338	0.13	NEGATIVE
1723	vahgvczn	uykuofed	96.0	32.0	24.023808670100003	67.0	167.0	2018-03-06 13:51:04	1.01999998093	0.113	NEGATIVE
1725	llihlpet	ehxdxili	124.0	30.0	23.4585623753	67.0	169.0	2018-03-07 07:21:02	0.8220000267030001	0.1639999999999999	NEGATIVE
1730	pvimvkgz	bkpkusgu	146.0	34.0	32.4886289799	95.0	171.0	2018-03-07 11:11:02	1.07000005245	0.078	NEGATIVE
1731	wlaedutp	wgwgmmjq	86.0	36.0	26.3656030287	78.0	172.0	2018-03-07 11:21:01	1.94000005722	0.053	NEGATIVE
1733	cdbvlzlb	vkpvhbdj	109.0	42.0	20.1994697639	64.0	178.0	2018-03-07 14:01:00	2.94000005722	0.055	NEGATIVE
1735	rmaadyjq	lpjijiec	113.0	31.0	23.661438615500003	70.0	172.0	2018-03-07 14:01:01	2.15000009537	0.131	NEGATIVE
1737	polnqzjl	kwjndwkf	118.0	37.0	31.955922865	87.0	165.0	2018-03-07 14:11:00	1.30999994278	0.102	NEGATIVE
1738	crvzwumf	hvluqznr	113.0	38.0	26.4915082015	73.0	166.0	2018-03-08 08:11:03.083	1.83000004292	0.172	NEGATIVE
1739	yzgzvadi	mydgirta	127.0	37.0	26.6193433895	69.0	161.0	2018-03-08 11:31:00	3.50999999046	0.065	NEGATIVE
1741	fyuxjlrd	whygbead	77.0	39.0	19.3791974339	58.0	173.0	2018-03-08 14:01:00	1.24000000954	0.099	NEGATIVE
1744	dqavankw	jyjhvlup	120.0	33.0	25.259515570900003	73.0	170.0	2018-03-08 14:11:02.093	1.20000004768	0.124	NEGATIVE
1745	mdpwtbpa	rfcsbqaq	112.0	33.0	37.2536452492	93.0	158.0	2018-03-08 14:11:02	0.957000017166	0.053	NEGATIVE
1746	kjzszrka	swfoogze	147.0	30.0	22.3214285714	63.0	168.0	2018-03-08 14:21:00	0.787999987602	0.149	NEGATIVE
1749	exeyspux	yaugbrod	116.0	40.0	21.9363474123	59.0	164.0	2018-03-08 14:21:01	0.4059999883169999	0.21	NEGATIVE
1750	fjcwaixe	kphcmmpz	124.0	31.0	19.0311418685	55.0	170.0	2018-03-09 07:21:02	0.7080000042919999	0.14	NEGATIVE
1751	pyryronu	lxjykjqc	100.0	37.0	25.6895619254	76.0	172.0	2018-03-12 14:11:00	1.87000000477	0.069	NEGATIVE
1752	umknbtzb	cyviomad	100.0	26.0	17.211086808399997	48.0	167.0	2018-03-12 14:11:01	1.07000005245	0.126	NEGATIVE
1757	rgwynkel	mczkylek	104.0	34.0	23.7386621315	67.0	168.0	2018-03-12 14:21:02.010	1.34000003338	0.087	NEGATIVE
1761	iorajvmx	tcdczozr	121.0	32.0	18.6851211073	54.0	170.0	2018-03-13 12:11:00	0.7720000147820001	0.14	NEGATIVE
1766	wkcczthw	vysisezp	99.0	31.0	20.6192536506	61.0	172.0	2018-03-14 09:21:00	2.00999999046	0.081	NEGATIVE
1768	pxsjvnpy	nuhxvqqr	107.0	32.0	26.3464940344	70.0	163.0	2018-03-14 14:01:01	1.62000000477	0.064	NEGATIVE
1770	duktcrxg	tbkvhftn	111.0	36.0	22.4058769513	61.0	165.0	2018-03-14 14:11:01	0.998000025749	0.118	NEGATIVE
1772	hodnvhrn	vzmdzszq	96.0	38.0	24.0569347456	72.0	173.0	2018-03-14 14:31:00	1.35000002384	0.118	NEGATIVE
1776	dbomgrof	cjdwpdwo	77.0	28.0	19.0311418685	55.0	170.0	2018-03-15 07:21:01	1.14999997616	0.0819999999999999	NEGATIVE
1777	bouybfur	kyqdxvgc	82.0	36.0	21.9671201814	62.0	168.0	2018-03-15 11:51:02	3.15000009537	0.185	NEGATIVE
1783	ptmhqqgs	btgwoofe	142.0	34.0	24.5089457652	70.0	169.0	2018-03-15 14:10:01.090	1.96000003815	0.14	NEGATIVE
1785	agimacxk	ayxozijt	124.0	34.0	19.2570288155	55.0	169.0	2018-03-16 08:21:02.083	1.20000004768	0.148	NEGATIVE
1787	rvokjibo	wjptjzrw	117.0	24.0	23.1404958678	63.0	165.0	2018-03-16 08:21:03	0.7440000176430001	0.115	NEGATIVE
1789	hikqbrhs	skfcblww	88.0	35.0	19.6051919957	58.0	172.0	2018-03-16 11:41:03	1.23000001907	0.146	NEGATIVE
1799	lsefdwfp	rpyirrty	93.0	30.0	20.5498866213	58.0	168.0	2018-03-19 11:31:03	1.51999998093	0.057	NEGATIVE
1800	lnmeywjv	nlxrdlzg	98.0	30.0	23.2434080171	61.0	162.0	2018-03-19 14:01:00	2.23000001907	0.064	NEGATIVE
1801	pjaierbo	wdoekxns	122.0	44.0	25.727555214	77.0	173.0	2018-03-19 14:21:00	3.41000008583	0.071	NEGATIVE
1803	ctkiezeg	wrrbrlkm	121.0	37.0	26.9896193772	78.0	170.0	2018-03-19 14:21:02	1.03999996185	0.135	NEGATIVE
1805	tqlbewfs	wquiplgp	92.0	34.0	20.8611196608	61.0	171.0	2018-03-19 14:31:00	2025-01-01	0.143	NEGATIVE
1810	txydpgli	atheknem	87.0	37.0	20.9366391185	57.0	165.0	2018-03-20 07:31:01.087	5.269999980930001	0.092	NEGATIVE
1812	mzjlayid	nyblietv	92.0	30.0	24.755464315900003	82.0	182.0	2018-03-20 12:21:00	3.27999997139	0.051	NEGATIVE
1813	kriwylax	bllvzzcx	119.0	37.0	24.9134948097	72.0	170.0	2018-03-20 12:31:01.080	1.80999994278	0.118	NEGATIVE
1814	lnujcsow	qraxcaku	90.0	42.0	24.0882231172	64.0	163.0	2018-03-20 14:01:00	1.61000001431	0.139	NEGATIVE
1815	tqigwqbo	ifkrkyrc	85.0	33.0	22.0385674931	60.0	165.0	2018-03-21 12:20:01	3.93000006676	0.1119999999999999	NEGATIVE
1820	suqwgcbq	zjixvuor	128.0	34.0	20.8611196608	61.0	171.0	2018-03-21 14:01:02	4.34000015259	0.129	NEGATIVE
1821	qltlzzvo	mxjxyews	139.0	33.0	24.0882231172	64.0	163.0	2018-03-21 14:01:02	1.36000001431	0.165	NEGATIVE
1823	qgvheqoz	oddjwcni	104.0	29.0	18.3057694736	58.0	178.0	2018-03-21 14:11:01	0.879999995232	0.145	NEGATIVE
1827	cujbedtf	cgywrmem	81.0	37.0	20.5456936226	50.0	156.0	2018-03-22 11:51:00	1.83000004292	0.128	NEGATIVE
1830	xavawmso	czhmtbjq	89.0	37.0	23.8894628099	74.0	176.0	2018-03-22 14:00:02	1.16999995708	0.068	NEGATIVE
1831	azomcbev	ajltvemb	121.0	33.0	21.9363474123	59.0	164.0	2018-03-22 14:11:00	1.38999998569	0.1639999999999999	NEGATIVE
1832	sncwtijg	negevpko	133.0	34.0	23.2459847844	77.0	182.0	2018-03-22 14:11:01	1.9900000095400003	0.093	NEGATIVE
1836	ujbiicap	qtibfyii	129.0	33.0	22.7204383708	68.0	173.0	2018-03-23 07:31:03.073	0.5220000147820001	0.148	NEGATIVE
1839	njmypbsg	ggaqxtvc	118.0	41.0	29.7577854671	86.0	170.0	2018-03-23 11:41:00	0.792999982834	0.139	NEGATIVE
1840	rlfmrhqy	vspssbsu	94.0	42.0	23.661438615500003	70.0	172.0	2018-03-23 11:50:01	0.899999976158	0.173	NEGATIVE
1841	ljbjtpin	pmqqtdio	115.0	29.0	21.4532871972	62.0	170.0	2018-03-23 11:50:01	1.64999997616	0.075	NEGATIVE
1842	lnfkolar	lribdjfz	98.0	26.0	19.721036968	55.0	167.0	2018-03-26 10:51:01	1.53999996185	0.16	NEGATIVE
1844	fnquvirh	aasfwpwv	98.0	26.0	19.4330132602	51.0	162.0	2018-03-26 11:01:01	1.51999998093	0.12	NEGATIVE
1850	wxfujljf	angwtsnu	115.0	42.0	25.0995015956	70.0	167.0	2018-03-27 11:21:01.013	1.49000000954	0.124	NEGATIVE
1851	moubzhai	jtticwzi	86.0	33.0	18.2857142857	56.0	175.0	2018-03-27 13:01:02	1.32000005245	0.1009999999999999	NEGATIVE
1856	vcqylszk	hwfnciyc	130.0	35.0	24.2214532872	70.0	170.0	2018-03-28 06:51:01.017	0.796000003815	0.141	NEGATIVE
1857	hjdirqsd	osjnaqdl	86.0	32.0	33.2179930796	96.0	170.0	2018-03-28 10:31:01	0.98299998045	0.096	NEGATIVE
1862	lpoqoyyw	rnaojuwa	126.0	38.0	28.8888888889	65.0	150.0	2018-03-28 13:01:01	1.26999998093	0.149	NEGATIVE
1863	gaacfjnw	foquainz	136.0	36.0	23.875432526	69.0	170.0	2018-03-28 13:11:01.027	0.786000013351	0.132	NEGATIVE
1868	iorydnzc	amrfmmbv	121.0	38.0	21.0771952275	56.0	163.0	2018-03-29 07:21:01	1.1399999856899998	0.078	NEGATIVE
1869	pcvcxwoz	nccjkckq	95.0	29.0	22.8328793463	57.0	158.0	2018-03-29 09:01:03	1.61000001431	0.066	NEGATIVE
1871	ienwzerz	potyzocm	101.0	25.0	21.5138585105	60.0	167.0	2018-04-03 12:20:01	0.791000008583	0.146	NEGATIVE
1873	lkebzazg	mzxbgdgp	100.0	36.0	20.0692041522	58.0	170.0	2018-04-03 12:31:00	1.51999998093	0.103	NEGATIVE
1874	qfifslxy	nqplipvi	108.0	41.0	24.2214532872	70.0	170.0	2018-04-03 14:41:01	3.30999994278	0.142	NEGATIVE
1875	jntekgso	fuedqwvr	135.0	35.0	30.1160023795	81.0	164.0	2018-04-03 14:51:00	3.8099999427800006	0.133	NEGATIVE
1878	drkbypgt	ohpnrkrv	117.0	42.0	27.9680160637	78.0	167.0	2018-04-04 11:01:01	1.94000005722	0.212	NEGATIVE
1880	sjuetyoy	ybfwtzcw	85.0	39.0	26.8744961032	90.0	183.0	2018-04-04 11:31:01	5.480000019069999	0.054	NEGATIVE
1881	mufsjzwl	wpdbyaft	113.0	23.0	32.6991676576	99.0	174.0	2018-04-04 13:21:02	2.36999988556	0.138	NEGATIVE
1882	hyqgyqtj	emtmadzu	95.0	44.0	26.7228725206	71.0	163.0	2018-04-04 13:41:01	2.23000001907	0.132	NEGATIVE
1887	bsnoodlo	vjwlohgn	108.0	22.0	19.267171444	57.0	172.0	2018-04-05 14:01:01	3.00999999046	0.1689999999999999	NEGATIVE
1888	nlqvwoyg	zwrqowlt	89.0	33.0	25.5102040816	72.0	168.0	2018-04-05 14:01:02	2.56999993324	0.0969999999999999	NEGATIVE
1890	bblhccrq	tyhaxhdg	99.0	38.0	24.1632653061	74.0	175.0	2018-04-06 12:01:02	2023-05-09	0.052	NEGATIVE
1891	phztycfl	yywzyjye	113.0	34.0	27.7767061456	72.0	161.0	2018-04-06 13:01:00	1.80999994278	0.129	NEGATIVE
1893	zcfysbuh	mfubjlvc	90.0	44.0	27.2392244833	68.0	158.0	2018-04-09 11:10:01	3.05999994278	0.096	NEGATIVE
1894	nszbidtx	fjvckzem	85.0	31.0	19.3624726595	54.0	167.0	2018-04-09 11:10:02	3.00999999046	0.156	NEGATIVE
1898	jdxdthdt	lhttzcbh	98.0	35.0	21.2228082769	68.0	179.0	2018-04-09 13:01:01.090	2.28999996185	0.061	NEGATIVE
1904	grasfrcj	nouvtrgo	92.0	43.0	25.0	81.0	180.0	2018-04-10 10:41:01	2.47000002861	0.149	NEGATIVE
1905	vvrhpyzx	aqtdiwyd	106.0	41.0	22.758306782	65.0	169.0	2018-04-10 13:11:00	2.99000000954	0.085	NEGATIVE
1908	zzkaucmy	hbtnscfz	93.0	22.0	22.6757369615	64.0	168.0	2018-04-10 13:21:00	8.050000190730001	0.133	NEGATIVE
1911	yrbxhukk	xmwrdhnj	84.0	33.0	20.5714285714	63.0	175.0	2018-04-11 10:21:01	2.6400001049	0.1639999999999999	NEGATIVE
1918	mfrcoiyf	edpgrchm	106.0	28.0	23.0300453515	65.0	168.0	2018-04-11 13:31:01	2.66000008583	0.149	NEGATIVE
1919	ufuwvmwd	arzbdgux	129.0	36.0	20.0692041522	58.0	170.0	2018-04-12 06:21:02	3.58999991417	0.177	NEGATIVE
1920	pvbjmdbq	gjsujfaz	102.0	24.0	22.8623685414	60.0	162.0	2018-04-12 10:41:02	7.21000003815	0.069	NEGATIVE
1921	jvywfnpr	guixrcsh	100.0	33.0	24.8357634994	62.0	158.0	2018-04-12 10:41:04.003	3.23000001907	0.0819999999999999	NEGATIVE
1922	jzvnvfnk	letyeixb	91.0	36.0	19.3624726595	54.0	167.0	2018-04-12 10:51:01	3.1400001049	0.079	NEGATIVE
1923	iecnhniu	joudxoki	118.0	32.0	29.387755102	90.0	175.0	2018-04-12 10:51:02	3.61999988556	0.079	NEGATIVE
1924	rsubihht	kheuwzpy	125.0	22.0	29.4022732977	82.0	167.0	2018-04-12 11:01:00	3.66000008583	0.073	NEGATIVE
1926	mxhmdjbo	uvxvvfus	95.0	28.0	21.8299521999	58.0	163.0	2018-04-12 14:53:02	1975-04-01	0.09	NEGATIVE
1927	krvgqaww	lrhrxkwi	117.0	37.0	24.6755002704	73.0	172.0	2018-04-12 14:53:20	3.7300000190699993	0.14	NEGATIVE
1929	jsazxwzc	txvawcli	142.0	39.0	30.1162131519	85.0	168.0	2018-04-12 14:53:56	6.26000022888	0.066	NEGATIVE
1931	yskyyjtt	mqspohzb	118.0	35.0	22.7244034844	72.0	178.0	2018-04-12 14:54:36		0.088	NEGATIVE
1933	ouqvaerq	zpaqtcvo	112.0	39.0	26.6727632983	70.0	162.0	2018-04-12 14:57:59		0.159	NEGATIVE
1936	dtjbpsxr	evkbmlqi	113.0	30.0	20.0692041522	58.0	170.0	2018-04-13 11:31:01	2.94000005722	0.096	NEGATIVE
1939	drulhvwi	ntlimhdz	89.0	39.0	25.593737062	68.0	163.0	2018-04-13 11:31:02	4.07999992371	0.3	NEGATIVE
1940	vtyatihp	nwaxqcsv	91.0	35.0	24.7251829329	74.0	173.0	2018-04-13 13:11:01	2.84999990463	0.089	NEGATIVE
1941	hpfwgynw	zfseepkn	130.0	32.0	20.0773349197	54.0	164.0	2018-04-16 12:21:01	4.019999980930001	0.185	NEGATIVE
1942	ovdoijuq	mybcrroe	84.0	34.0	19.7055324212	53.0	164.0	2018-04-16 14:21:00	4.11000013351	0.089	NEGATIVE
1943	jggzvamu	wogdwzam	110.0	29.0	21.6041047799	56.0	161.0	2018-04-16 14:21:01	12.8999996185	0.121	NEGATIVE
1944	jzttxaec	txfrscut	109.0	38.0	22.3093564089	66.0	172.0	2018-04-16 14:31:01	10.6999998093	0.055	NEGATIVE
1945	rwqnjkeb	ucusfvcd	138.0	32.0	26.0616793077	78.0	173.0	2018-04-16 14:31:01	7.69000005722	0.132	NEGATIVE
1947	oeyrwzpl	ikzewkjj	116.0	36.0	28.650137741	78.0	165.0	2018-04-16 14:50:02	3.71000003815	0.1159999999999999	NEGATIVE
1948	vaeyhzbq	vvuwbxdf	109.0	27.0	20.7967298935	58.0	167.0	2018-04-16 14:50:02	4.8800001144400005	0.073	NEGATIVE
1951	jvqkodha	ibopoeks	121.0	36.0	26.609712545100003	76.0	169.0	2018-04-17 11:41:01	5.980000019069999	0.1159999999999999	NEGATIVE
1953	wevmviiw	fyanlish	143.0	41.0	21.875	56.0	160.0	2018-04-17 12:11:01	7.119999885560001	0.07	NEGATIVE
1959	kqmfsynh	htqkezum	98.0	38.0	29.7577854671	86.0	170.0	2018-04-18 13:41:02	3.02999997139	0.0559999999999999	NEGATIVE
1960	rphduuoq	gyaxwuxf	107.0	34.0	21.9713358572	65.0	172.0	2018-04-18 13:51:02	3.63000011444	0.121	NEGATIVE
1963	ygbcjiuv	yvgkyofv	123.0	31.0	20.8209399167	56.0	164.0	2018-04-19 08:21:00	5.44000005722	0.1009999999999999	NEGATIVE
1964	kakazele	mcrfiqqx	127.0	36.0	31.5962603878	73.0	152.0	2018-04-19 11:41:00	3.53999996185	0.068	NEGATIVE
1970	uihqutva	chghifow	123.0	33.0	38.2653061224	108.0	168.0	2018-04-19 15:21:00	3.96000003815	0.069	NEGATIVE
1972	htqmixee	wvcqnuur	123.0	32.0	22.8328793463	57.0	158.0	2018-04-20 07:21:00	3.28999996185	0.187	NEGATIVE
1973	keivasng	dqxyibkz	134.0	32.0	25.1558956916	71.0	168.0	2018-04-20 07:21:01	2.6400001049	0.155	NEGATIVE
1974	ipjjfdba	dbgbvmym	120.0	38.0	24.005486968400003	63.0	162.0	2018-04-20 07:31:00	3.03999996185	0.081	NEGATIVE
1975	ntfzfeoq	liufmjvi	121.0	34.0	32.368873034699995	98.0	174.0	2018-04-20 07:31:01	3.61999988556	0.087	NEGATIVE
1976	hxobdsmm	uloebfnh	81.0	27.0	27.0992510068	72.0	163.0	2018-04-20 13:21:01	5.73999977112	0.107	NEGATIVE
1977	emsjsuxk	skbbhtwe	86.0	42.0	19.0450733402	57.0	173.0	2018-04-23 10:31:01.000	2.75999999046	0.203	NEGATIVE
1981	qhxcsoit	bjnqzghy	114.0	41.0	25.8645124717	73.0	168.0	2018-04-24 06:31:28.087	7.119999885560001	0.1639999999999999	NEGATIVE
1983	yrpxdosf	sxbpxrbn	113.0	43.0	31.9750148721	86.0	164.0	2018-04-27 08:11:06	3.70000004768	0.08	NEGATIVE
1984	fvekcwad	ffamsrnm	118.0	35.0	22.6799524093	61.0	164.0	2018-04-27 08:11:06.077	2.75999999046	0.128	NEGATIVE
1985	nsdzjpxk	pyitvcet	106.0	41.0	21.0771952275	56.0	163.0	2018-04-27 08:11:05	6.650000095369999	0.143	NEGATIVE
1988	cyfsplgp	gxsdkraa	96.0	25.0	21.3333333333	48.0	150.0	2018-04-27 08:11:03	7.159999847410001	0.07	NEGATIVE
1989	blhlxjvf	jobylkiq	130.0	39.0	20.9041950113	59.0	168.0	2018-04-27 08:11:02	1.86000001431	0.128	NEGATIVE
1991	pfxqvvpq	hedrijet	124.0	36.0	21.3897560412	74.0	186.0	2018-04-24 13:41:00	1.45000004768	0.104	NEGATIVE
1994	ssvfzpne	fralngod	91.0	40.0	21.6333153056	64.0	172.0	2018-04-24 13:31:01	1.23000001907	0.094	NEGATIVE
1997	oyphooez	tykjcszu	82.0	40.0	25.1558956916	71.0	168.0	2018-04-24 13:31:00	1.47000002861	0.129	NEGATIVE
1998	itxiuvxc	xcwpzcwn	123.0	34.0	30.7394166193	92.0	173.0	2018-04-24 13:21:02	1.29999995232	0.09	NEGATIVE
1999	xprnwldh	ongroqjb	80.0	31.0	27.9680160637	78.0	167.0	2018-04-24 13:21:01	1.36000001431	0.093	NEGATIVE
2000	nhwmajka	bnntsemo	86.0	40.0	20.0474456213	60.0	173.0	2018-04-27 08:11:06	1.38999998569	0.165	NEGATIVE
2002	sxhmkdhc	lardhwga	137.0	40.0	25.4693877551	78.0	175.0	2018-04-27 08:21:01	2.57999992371	0.104	NEGATIVE
2008	psenzfhr	mxnwhtyl	113.0	34.0	20.6575400021	59.0	169.0	2018-05-03 13:32:38		0.087	NEGATIVE
2009	kppuxmfm	faewbmmf	118.0	35.0	21.107266436	61.0	170.0	2018-04-27 08:21:01	2025-03-01	0.2239999999999999	NEGATIVE
2011	uqxpvlkj	ixxmgvbf	91.0	39.0	21.551020408200003	66.0	175.0	2018-04-27 08:21:02	2.05999994278	0.066	NEGATIVE
2016	bygfkdoa	gwglmfyl	80.0	41.0	21.5138585105	60.0	167.0	2018-04-27 12:51:00	3.24000000954	0.083	NEGATIVE
2017	lbcvrfmk	fcvjtlfr	98.0	39.0	26.528510346100003	85.0	179.0	2018-04-27 12:51:01	4.21999979019	0.111	NEGATIVE
2018	lkovlsls	pczrjjuu	129.0	34.0	20.9041950113	59.0	168.0	2018-04-27 12:51:01	1.64999997616	0.1169999999999999	NEGATIVE
2023	ieoicteo	ggifiwhv	114.0	34.0	26.0261748959	70.0	164.0	2018-05-02 10:41:00	1.6699999570800002	0.182	NEGATIVE
2026	eccusahx	ysrppnkv	86.0	20.0	21.875	56.0	160.0	2018-05-02 13:41:01	2.90000009537	0.12	NEGATIVE
2028	nkimqlsq	eyonidtu	145.0	21.0	27.2508874467	76.0	167.0	2018-05-02 13:51:01.057	0.536000013351	0.186	NEGATIVE
2030	nnmvpvym	tgiomfel	124.0	37.0	26.2188208617	74.0	168.0	2018-05-02 13:51:01	1.40999996662	0.085	NEGATIVE
2031	mwjugwxs	fzqqmjcs	116.0	35.0	31.179138322	88.0	168.0	2018-05-02 13:51:02	0.8550000190729999	0.105	NEGATIVE
2032	mqvlmtml	zcyccwsc	121.0	30.0	23.6244474928	62.0	162.0	2018-05-02 14:01:01	2023-05-03	0.151	NEGATIVE
2034	zastmqqd	yzvsunff	116.0	35.0	30.487804878	82.0	164.0	2018-05-02 14:01:02	5.73999977112	0.074	NEGATIVE
2045	rxhtdfkx	juvtgqjx	80.0	38.0	22.0931700543	70.0	178.0	2018-05-03 13:01:02.030		0.106	NEGATIVE
2048	arnqnmnp	trzdaaqy	128.0	41.0	23.0300453515	65.0	168.0	2018-05-03 13:11:01		0.192	NEGATIVE
2054	xahgpgal	igewxrme	108.0	33.0	33.5152733889	105.0	177.0	2018-05-04 10:41:01	1.25999999046	0.0969999999999999	NEGATIVE
2055	rrpbrqpq	kgnlrfeg	119.0	38.0	24.0569347456	72.0	173.0	2018-05-04 10:41:02	0.683000028133	0.249	NEGATIVE
2058	yiesgspl	ukjfzvpf	127.0	33.0	20.281233099	60.0	172.0	2018-05-07 13:01:01	3.77999997139	0.104	NEGATIVE
2059	lcqnkhjo	zotvhgok	113.0	32.0	31.9750148721	86.0	164.0	2018-05-07 13:01:01	1.78999996185	0.132	NEGATIVE
2061	bbwtcjrf	vvmeecno	93.0	38.0	20.0692041522	58.0	170.0	2018-05-09 10:41:01	4.57000017166	0.106	NEGATIVE
2062	mehmxkil	znlhfbvn	102.0	29.0	24.3910588393	73.0	173.0	2018-05-09 10:41:01	2.03999996185	0.174	NEGATIVE
2067	ibjqedpt	wkodlwyc	95.0	24.0	18.359375	47.0	160.0	2018-05-09 13:21:01	1.33000004292	0.122	NEGATIVE
2068	jbxhehuj	fmoloitk	140.0	29.0	24.005486968400003	63.0	162.0	2018-05-09 13:21:02	2.84999990463	0.122	NEGATIVE
2071	qcppamzr	etgmnwjv	109.0	26.0	34.4147816499	103.0	173.0	2018-05-09 13:31:01	4.57000017166	0.0579999999999999	NEGATIVE
2072	lizvaxgf	bejflurv	78.0	29.0	14.8787922775	41.0	166.0	2018-05-09 13:31:02.043	5.53000020981	0.259	NEGATIVE
2073	etchptmq	hffytlat	96.0	43.0	21.5645449137	58.0	164.0	2018-05-09 13:31:04.090	3.8900001049	0.158	NEGATIVE
2074	zlrvarem	ccabijco	89.0	34.0	31.8339100346	92.0	170.0	2018-05-10 12:31:01	2.61999988556	0.085	NEGATIVE
2076	wfhqtpze	zasqqfjb	92.0	38.0	20.3383264463	63.0	176.0	2018-05-10 06:11:02	6.55999994278	0.098	NEGATIVE
2079	yunsksix	kgdwcrvg	137.0	38.0	25.970115548200003	69.0	163.0	2018-05-10 13:01:02	2.83999991417	0.085	NEGATIVE
2082	nmghsngo	inubpoau	99.0	34.0	35.856430850900004	100.0	167.0	2018-05-10 11:31:03	2.0	0.072	NEGATIVE
2085	wvmaxhlc	ldkfvxan	91.0	38.0	18.2531097891	54.0	172.0	2018-05-10 13:11:02	1.49000000954	0.1669999999999999	NEGATIVE
2086	rsyzuyvr	swpbojza	127.0	34.0	25.1038781163	58.0	152.0	2018-05-11 06:31:02	2.54999995232	0.173	NEGATIVE
2088	ywskihkw	ototxqvt	112.0	28.0	22.9590876585	61.0	163.0	2018-05-11 06:41:05	2023-05-04	0.201	NEGATIVE
2089	hvgnyynt	leuryzgd	81.0	33.0	20.9366391185	57.0	165.0	2018-05-11 07:41:01	3.48000001907	0.109	NEGATIVE
2090	yvljxjok	urncocta	148.0	32.0	22.2753099174	69.0	176.0	2018-05-11 07:11:01	5.34000015259	0.092	NEGATIVE
2091	qcezembs	pgdfxcet	123.0	33.0	22.9590876585	61.0	163.0	2018-05-11 07:11:02.080	4.78000020981	0.153	NEGATIVE
2094	gvowxewr	mxnlkmor	105.0	32.0	25.6369171607	64.0	158.0	2018-05-11 12:51:01	4.650000095369999	0.128	NEGATIVE
2099	nzutbacj	xuwxqyzo	142.0	37.0	22.91303307	67.0	171.0	2018-05-14 13:11:02	1.6699999570800002	0.154	NEGATIVE
2100	ncaeyiup	ckuujaay	148.0	32.0	20.8299951931	52.0	158.0	2018-05-14 13:21:01	0.920000016689	0.267	NEGATIVE
2109	wxxikyui	jlfqaehk	95.0	31.0	18.4240362812	52.0	168.0	2018-05-14 13:01:02	1.09000003338	0.1	NEGATIVE
2110	gffgdyut	lbaxqcrj	118.0	27.0	35.8177107148	94.0	162.0	2018-05-14 13:01:03	0.5609999895100001	0.108	NEGATIVE
2113	uhfvnrvw	iznkztqh	128.0	36.0	25.5593291551	73.0	169.0	2018-05-14 13:21:01	2023-05-01	0.064	NEGATIVE
2117	szuewipv	ssxftdsa	126.0	37.0	24.2214532872	70.0	170.0	2018-05-15 13:01:03	1.86000001431	0.069	NEGATIVE
2118	cxcnqsft	jwojmqzg	97.0	31.0	20.6192536506	61.0	172.0	2018-05-15 13:11:01	1975-02-01	0.093	NEGATIVE
2125	fdpyopmr	ogdypjvb	133.0	35.0	20.4152249135	59.0	170.0	2018-05-16 10:41:01.047	3.17000007629	0.143	NEGATIVE
2127	hlvrmxxb	tgrxkybp	90.0	34.0	20.3074122055	58.0	169.0	2018-05-16 10:41:03	4.65999984741	0.054	NEGATIVE
2128	mfijeodr	aaiaoeea	80.0	36.0	22.2040816327	68.0	175.0	2018-05-16 13:11:01	3.04999995232	0.057	NEGATIVE
2129	zivvcppk	cdmhzjna	124.0	31.0	21.9713358572	65.0	172.0	2018-05-16 13:11:01	2.20000004768	0.109	NEGATIVE
2135	znbeoccv	wkrznbdg	130.0	31.0	24.5674740484	71.0	170.0	2018-05-16 13:21:03	2.45000004768	0.282	NEGATIVE
2139	ebdjvykx	jxxzzgez	132.0	36.0	24.023808670100003	67.0	167.0	2018-05-17 10:41:01	1.82000005245	0.109	NEGATIVE
2141	fqdfrrpo	kqchilkz	106.0	32.0	22.9590876585	61.0	163.0	2018-05-17 10:41:02	3.95000004768	0.057	NEGATIVE
2142	nlimwaem	iutwgljd	134.0	41.0	20.147971991	61.0	174.0	2018-05-17 10:41:03	1.14999997616	0.128	NEGATIVE
2146	ndqtxcrg	zjxvngag	94.0	31.0	23.8086901719	68.0	169.0	2018-05-17 13:21:02	1.03999996185	0.143	NEGATIVE
2149	qfkybwqt	vajjtdwj	144.0	35.0	25.8645124717	73.0	168.0	2018-05-17 13:31:02	1.4199999570800002	0.155	NEGATIVE
2152	brtkqoxn	hsxnpdmb	131.0	30.0	26.5625	68.0	160.0	2018-05-17 13:31:02	1.32000005245	0.109	NEGATIVE
2156	umnpczuq	nerayetc	89.0	32.0	21.6049382716	70.0	180.0	2018-05-18 10:51:03	0.634999990463	0.203	NEGATIVE
2165	awxlygda	bllbboov	117.0	33.0	23.3090530697	56.0	155.0	2018-05-22 06:11:03	1975-01-01	0.213	NEGATIVE
2166	qbjaqfww	rwxzsdxd	126.0	35.0	23.3843537415	66.0	168.0	2018-05-22 10:31:05.073	1.1399999856899998	0.148	NEGATIVE
2179	upgxjgbp	hlnldcxh	78.0	32.0	23.0545624645	69.0	173.0	2018-05-23 10:40:02	3.65000009537	0.13	NEGATIVE
2180	jkpjuchw	kfdmarxs	79.0	27.0	20.438165585	57.0	167.0	2018-05-23 12:51:01.007	3.3599998951	0.083	NEGATIVE
2181	bfiydsmb	hinnolzb	106.0	36.0	22.1591086421	71.0	179.0	2018-05-23 12:51:01	3.81999993324	0.114	NEGATIVE
2182	hfjqhcoh	ltdekgjj	105.0	39.0	19.1953027965	51.0	163.0	2018-05-23 12:51:02	1.1399999856899998	0.142	NEGATIVE
2192	fncvdbxy	pwgkrvvt	90.0	33.0	35.7851473923	101.0	168.0	2018-05-24 13:11:01	2.03999996185	0.078	NEGATIVE
2196	mlkwoaku	snevnzta	89.0	43.0	25.2825698989	68.0	164.0	2018-05-25 07:01:06	4.21999979019	0.146	NEGATIVE
2200	gpujkihq	bgckqzba	144.0	32.0	21.8299521999	58.0	163.0	2018-05-25 07:01:05	8.89999961853	0.1369999999999999	NEGATIVE
2205	qtcvazpz	ptddhgsm	100.0	35.0	18.9619274242	51.0	164.0	2018-05-29 07:01:02	2023-05-02	0.146	NEGATIVE
2206	xfdbsqrv	vkbjudeg	87.0	32.0	23.8367346939	73.0	175.0	2018-05-29 07:01:05	18.7999992371	0.118	NEGATIVE
2211	rvgnuqxs	yxcollqv	87.0	30.0	17.7085769655	53.0	173.0	2018-05-29 11:01:01	3.41000008583	0.096	NEGATIVE
2215	ivswogfg	zrjfbicv	114.0	30.0	33.2179930796	96.0	170.0	2018-05-29 13:01:01	5.829999923709999	0.066	NEGATIVE
2220	owypqnck	nnautlpz	92.0	38.0	17.578125	45.0	160.0	2018-05-30 11:11:01	4.44000005722	0.119	NEGATIVE
2221	zodvauqx	nuflclob	146.0	33.0	27.0051309749	70.0	161.0	2018-05-30 13:01:01	2.33999991417	0.157	NEGATIVE
2223	nabnjmea	ambnhenh	87.0	30.0	17.9282154254	50.0	167.0	2018-05-31 06:21:01	3.34999990463	0.132	NEGATIVE
2225	kspshhpi	rcpcrzyi	120.0	32.0	20.9041950113	59.0	168.0	2018-05-31 13:41:01	1.09000003338	0.173	NEGATIVE
2226	jlfrcjqw	moneqjoi	132.0	28.0	23.4509182191	71.0	174.0	2018-05-31 13:31:01	3.43000006676	0.085	NEGATIVE
2229	nkykeegz	vsrpyaog	100.0	29.0	24.2424242424	66.0	165.0	2018-05-31 13:21:03	2.59999990463	0.135	NEGATIVE
2230	skqfnunm	mxwpsvnc	123.0	24.0	22.7204383708	68.0	173.0	2018-05-31 13:21:01	2.80999994278	0.055	NEGATIVE
2232	xgivwylr	aumpkmya	86.0	40.0	22.7833088855	73.0	179.0	2018-05-31 11:01:02	3.46000003815	0.129	NEGATIVE
2233	betffqbu	ilpkmyty	119.0	33.0	20.9041950113	59.0	168.0	2018-06-01 07:50:24	1.85000002384	0.159	NEGATIVE
2235	tmdpwhqi	bjpivvbh	122.0	32.0	31.8616294948	91.0	169.0	2018-06-01 12:51:02	1.76999998093	0.084	NEGATIVE
2236	mqvibjiz	mltwgbyx	78.0	38.0	34.9494348602	94.0	164.0	2018-06-01 11:11:02	4.23999977112	0.108	NEGATIVE
2238	ihyfyqih	byenziae	91.0	42.0	21.9671201814	62.0	168.0	2018-06-01 07:33:52	3.0	0.18	NEGATIVE
2239	aotzytsa	gmcibdbn	123.0	28.0	22.1893491124	54.0	156.0	2018-06-01 07:50:15	2.25999999046	0.122	NEGATIVE
2243	eaaxngfw	ephehotr	80.0	40.0	18.7327823691	51.0	165.0	2018-06-04 12:50:02	4.07999992371	0.1369999999999999	NEGATIVE
2244	riqnjenf	liswmqbj	124.0	35.0	21.6128117914	61.0	168.0	2018-06-04 12:50:02	9.43999958038	0.094	NEGATIVE
2247	fwoadwcr	qtkqjmvg	111.0	35.0	22.9853975122	68.0	172.0	2018-06-05 07:11:03	5.400000095369999	0.081	NEGATIVE
2249	uwqwtues	aervcahv	125.0	41.0	21.2585034014	60.0	168.0	2018-06-05 07:11:02	2.56999993324	0.165	NEGATIVE
2250	sttxvhxp	xkhkwldb	120.0	43.0	21.6041047799	56.0	161.0	2018-06-05 07:11:02	6.079999923709999	0.09	NEGATIVE
2251	enibzkow	gyliyhln	104.0	39.0	20.7967298935	58.0	167.0	2018-06-05 07:11:02	29.0	0.059	NEGATIVE
2252	steoxmvo	jzsutcgr	90.0	36.0	21.2952947539	63.0	172.0	2018-06-05 10:51:01	1.95000004768	0.095	NEGATIVE
2254	hkkmbfvp	mrcnzceu	88.0	32.0	16.4120691832	52.0	178.0	2018-06-05 11:01:01	5.8000001907300005	0.163	NEGATIVE
2256	kulfxpry	usobcutb	120.0	25.0	19.0311418685	55.0	170.0	2018-06-05 13:01:02	6.849999904630001	0.152	NEGATIVE
2257	akrzixpn	dcdklfww	104.0	34.0	19.4873827454	59.0	174.0	2018-06-05 13:01:02	2.6099998951	0.1369999999999999	NEGATIVE
2260	fonhzdkd	fccdigxb	118.0	37.0	19.723183391	57.0	170.0	2018-06-04 10:41:02	2023-05-12	0.104	NEGATIVE
2262	sahuuamm	ybxslxkj	112.0	29.0	21.5645449137	58.0	164.0	2018-06-06 13:31:01	3.32999992371	0.173	NEGATIVE
2263	dnkvnwag	gucxxqyj	91.0	39.0	23.0400201995	73.0	178.0	2018-06-06 13:21:02	2.29999995232	0.118	NEGATIVE
2264	uqsrpalk	gfyjfnhp	89.0	36.0	32.6293520743	91.0	167.0	2018-06-06 13:21:04	7.92999982834	0.062	NEGATIVE
2265	klmqulex	nwminevn	110.0	38.0	24.3865264441	64.0	162.0	2018-06-06 13:21:01	5.67999982834	0.15	NEGATIVE
2270	jbtxumpe	ivphgtpd	117.0	36.0	39.1003460208	113.0	170.0	2018-06-06 11:11:02	3.26999998093	0.072	NEGATIVE
2272	xfokcanb	rnxhazou	86.0	31.0	17.506389832300002	50.0	169.0	2018-06-01 13:31:01	3.91000008583	0.132	NEGATIVE
2273	oiqcibfm	gyfppnox	129.0	35.0	23.7386621315	67.0	168.0	2018-06-07 07:51:12	1.73000001907	0.136	NEGATIVE
2277	pcmxinmq	kuodyqxl	117.0	35.0	21.4532871972	62.0	170.0	2018-06-08 06:31:03	4.09000015259	0.087	NEGATIVE
2278	ipemufjc	nzowwobr	113.0	34.0	25.390625	65.0	160.0	2018-06-07 13:01:03.093	5.32000017166	0.087	NEGATIVE
2279	kthnsvup	tifnozlw	127.0	38.0	22.0931700543	70.0	178.0	2018-06-07 13:01:02	6.57000017166	0.078	NEGATIVE
2284	esgpzews	gcwxotrf	119.0	38.0	26.093275201500003	79.0	174.0	2018-06-08 06:41:03	3.91000008583	0.085	NEGATIVE
2286	cdyvfjin	skawkasq	94.0	27.0	22.9590876585	61.0	163.0	2018-06-05 13:01:03	3.6099998951	0.108	NEGATIVE
2289	aftfbibc	zvozljdj	83.0	29.0	23.2434080171	61.0	162.0	2018-06-11 13:11:01	1.26999998093	0.185	NEGATIVE
2293	drpqypin	ywogehyc	108.0	32.0	18.496498877	56.0	174.0	2018-06-13 13:20:01	10.1000003815	0.134	NEGATIVE
2295	szmcvewm	hiilhldl	115.0	38.0	24.2214532872	70.0	170.0	2018-06-13 13:11:04	4.3800001144400005	0.1669999999999999	NEGATIVE
2296	blkyjyvk	ruewslue	112.0	40.0	27.3356401384	79.0	170.0	2018-06-13 13:11:02	4.400000095369999	0.105	NEGATIVE
2300	wxttsmwk	rlikxuai	126.0	36.0	23.1206235962	70.0	174.0	2018-06-13 11:21:01	5.28999996185	0.123	NEGATIVE
2308	yththtck	eoodzdve	121.0	37.0	18.9291508924	56.0	172.0	2018-06-12 13:41:03	1.63999998569	0.1669999999999999	NEGATIVE
2309	kywizjvf	ilfbmggv	93.0	45.0	26.9896193772	78.0	170.0	2018-06-12 13:41:03	2.92000007629	0.055	NEGATIVE
2310	gzntjram	bfzxvqgp	124.0	26.0	18.0697278912	51.0	168.0	2018-06-12 13:41:02	2.59999990463	0.152	NEGATIVE
2313	ixiiezqz	bsdhmvlw	93.0	35.0	18.3654729109	50.0	165.0	2018-06-12 10:21:02	7.150000095369999	0.09	NEGATIVE
2314	korlcdnc	wutuxmxd	123.0	36.0	23.7386621315	67.0	168.0	2018-06-11 13:51:01	1.4199999570800002	0.14	NEGATIVE
2315	rtowdypx	ajlrxiae	78.0	38.0	21.7775533392	69.0	178.0	2018-06-13 11:21:02	3.5999999046300006	0.1	NEGATIVE
2319	dmxbfhnu	nxflwdnc	84.0	29.0	26.438070822	66.0	158.0	2018-06-14 13:01:01	3.82999992371	0.053	NEGATIVE
2320	tyznoktq	rgzlaeol	96.0	26.0	21.7993079585	63.0	170.0	2018-06-14 10:31:02	0.584999978542	0.134	NEGATIVE
2321	htgakgbs	ilhzbeyh	109.0	29.0	20.9366391185	57.0	165.0	2018-06-14 13:31:10	1.22000002861	0.133	NEGATIVE
2322	rldcvces	yvbamviq	116.0	38.0	40.0576830636	100.0	158.0	2018-06-15 06:11:03	1975-01-01	0.098	NEGATIVE
2323	dgtijroe	hyyeuziq	90.0	35.0	26.4235698243	80.0	174.0	2018-06-19 07:11:02	2025-08-01	0.086	NEGATIVE
2324	hczruetw	jvicrnut	94.0	42.0	22.6002629849	55.0	156.0	2018-06-18 13:01:02.013	8.32999992371	0.182	NEGATIVE
2325	hlsphvty	vwqbkiwz	114.0	32.0	26.4462809917	72.0	165.0	2018-06-18 12:51:03	4.0500001907300005	0.13	NEGATIVE
2327	jjlxpsna	wjbrygjy	110.0	34.0	22.7903289734	69.0	174.0	2018-06-15 12:51:04	3.44000005722	0.121	NEGATIVE
2330	kxruqecq	pekijyfe	125.0	28.0	28.90625	74.0	160.0	2018-06-18 12:51:03	3.91000008583	0.096	NEGATIVE
2331	uuksjrvm	ybolfyve	108.0	37.0	26.0616793077	78.0	173.0	2018-06-18 13:01:01	4.8800001144400005	0.088	NEGATIVE
2333	jhalxjur	zipexwdn	110.0	30.0	18.1662042542	55.0	174.0	2018-06-18 11:41:01	3.20000004768	0.2	NEGATIVE
2334	dzqqmhte	vflsahhe	121.0	32.0	28.7037037037	93.0	180.0	2018-06-18 11:41:04	2.41000008583	0.095	NEGATIVE
2336	idxqccph	htcyuhya	99.0	34.0	26.0261748959	70.0	164.0	2018-06-19 13:01:01	24.2000007629	0.092	NEGATIVE
2338	tlsoozbo	zuicecjo	88.0	34.0	23.2438016529	72.0	176.0	2018-06-19 13:21:01	6.099999904630001	0.0819999999999999	NEGATIVE
2339	yawcjcdu	dhohojbr	129.0	25.0	24.9337204898	79.0	178.0	2018-06-19 13:21:01	3.78999996185	0.071	NEGATIVE
2343	runfpork	gflszsgl	99.0	34.0	20.4782666138	62.0	174.0	2018-06-19 13:21:03	3.04999995232	0.136	NEGATIVE
2344	xqevbbjc	vxfgipsa	127.0	22.0	18.1662042542	55.0	174.0	2018-06-19 13:31:01	4.92000007629	0.172	NEGATIVE
2345	xcqffvjp	hbsrphwp	117.0	37.0	31.2314098751	84.0	164.0	2018-06-19 13:31:01	5.829999923709999	0.0579999999999999	NEGATIVE
2348	fkwvnwrc	kdjguawm	93.0	35.0	24.2424242424	66.0	165.0	2018-06-20 13:11:03	6.170000076290001	0.1689999999999999	NEGATIVE
2349	omftxzoc	gdugngyw	114.0	39.0	20.0692041522	58.0	170.0	2018-06-20 10:31:02	4.28999996185	0.089	NEGATIVE
2350	picgcahc	lruehvuw	116.0	36.0	21.4532871972	62.0	170.0	2018-06-21 06:31:32	2.57999992371	0.073	NEGATIVE
2353	soxveznd	cecqgjhk	118.0	35.0	20.0692041522	58.0	170.0	2018-06-21 13:11:02	3.36999988556	0.198	NEGATIVE
2354	zbvnwlny	qvptsenu	118.0	34.0	24.3865264441	64.0	162.0	2018-06-21 11:41:03.047	3.18000006676	0.178	NEGATIVE
2355	jtjtxrnc	uooshaea	84.0	39.0	30.859375	79.0	160.0	2018-06-21 13:01:02	2.43000006676	0.1	NEGATIVE
2357	imktoocr	ngyxshgn	82.0	36.0	24.1115074647	73.0	174.0	2018-06-21 13:01:03	3.92000007629	0.225	NEGATIVE
2358	fvogvvjp	zannkpue	79.0	32.0	17.9591836735	55.0	175.0	2018-06-21 13:01:03	3.74000000954	0.188	NEGATIVE
2359	oqfxnhmw	wvkexkng	97.0	36.0	25.970115548200003	69.0	163.0	2018-06-21 14:11:01	4.019999980930001	0.065	NEGATIVE
2362	mtdqzngk	gjhwvzcp	96.0	40.0	23.875432526	69.0	170.0	2018-06-22 07:41:02	4.15999984741	0.11	NEGATIVE
2365	urikxyou	ohtkmysl	100.0	31.0	22.5710475018	66.0	171.0	2018-06-25 10:50:02	28.1000003815	0.051	NEGATIVE
2373	krupvfab	izozkyjj	78.0	39.0	24.755464315900003	82.0	182.0	2018-06-26 07:01:01	2.44000005722	0.072	NEGATIVE
2374	liyadmwr	gwtmykhd	82.0	29.0	21.2244897959	65.0	175.0	2018-06-26 13:01:02	2023-05-03	0.072	NEGATIVE
2375	wojobktx	auzqrfdq	87.0	26.0	20.5498866213	58.0	168.0	2018-06-26 13:01:03	4.57999992371	0.161	NEGATIVE
2376	bugrozdk	gvqyjjlp	124.0	35.0	25.1558956916	71.0	168.0	2018-06-26 13:01:03	3.58999991417	0.1639999999999999	NEGATIVE
2379	uiuucooy	cfhsqrpi	114.0	39.0	31.4626722752	92.0	171.0	2018-06-27 10:41:01	5.07000017166	0.074	NEGATIVE
2380	adqdlbpf	yfwscelz	83.0	39.0	27.475629493000003	73.0	163.0	2018-06-27 10:41:01	3.95000004768	0.0819999999999999	NEGATIVE
2382	vowwwxqm	uxqmoetn	85.0	31.0	19.7899709534	62.0	177.0	2018-06-27 10:41:03	4.51000022888	0.15	NEGATIVE
2384	ltlztoei	cejydknp	88.0	37.0	18.6453440425	52.0	167.0	2018-06-27 13:01:03	8.60999965668	0.139	NEGATIVE
2385	enmwzckb	gjwlhgvd	127.0	35.0	16.7871900826	52.0	176.0	2018-06-27 13:01:03	2.90000009537	0.207	NEGATIVE
2388	xxpamgsg	hvyxcyym	124.0	39.0	34.6260387812	80.0	152.0	2018-06-27 13:10:02	4.59000015259	0.154	NEGATIVE
2389	gqovxdpw	vtaifmll	140.0	38.0	27.5482093664	75.0	165.0	2018-06-28 08:41:02	3.32999992371	0.118	NEGATIVE
2395	cjbvqlbu	mxymdgxu	95.0	36.0	26.3958034014	79.0	173.0	2018-06-28 13:11:01	3.20000004768	0.057	NEGATIVE
2396	xnevazbh	furvpvki	89.0	23.0	22.3402970656	74.0	182.0	2018-06-29 06:11:02	2.05999994278	0.115	NEGATIVE
2399	kajvepma	zmwsyxyp	122.0	33.0	20.5714285714	63.0	175.0	2018-06-29 10:31:03	7.42999982834	0.1159999999999999	NEGATIVE
2403	vxtfvikq	dfnrezkl	130.0	32.0	22.491349481	65.0	170.0	2018-07-02 13:31:01	0.736000001431	0.111	NEGATIVE
2404	vkenhnta	unmgudxl	89.0	38.0	22.5895514361	63.0	167.0	2018-07-02 13:31:02	3.70000004768	0.166	NEGATIVE
2410	fhfhkfci	jbizxsuy	127.0	35.0	23.2334561769	58.0	158.0	2018-07-03 06:51:01	1.1399999856899998	0.107	NEGATIVE
2411	myosjowa	lamxsuyp	90.0	38.0	23.711844631	63.0	163.0	2018-07-04 11:21:01	1975-02-01	0.107	NEGATIVE
2413	rpmlxued	mwymormm	116.0	39.0	25.180785124	78.0	176.0	2018-07-03 10:31:02	2.50999999046	0.124	NEGATIVE
2414	blapazoe	gnjgbwck	114.0	30.0	25.0135208221	74.0	172.0	2018-07-03 12:50:02	3.8900001049	0.171	NEGATIVE
2416	ykczfpub	mkeiebxp	86.0	37.0	22.7204383708	68.0	173.0	2018-07-04 06:51:03	4.69000005722	0.081	NEGATIVE
2418	qrvboylq	niofmepr	77.0	34.0	26.472107438	82.0	176.0	2018-07-04 11:11:02	2.73000001907	0.106	NEGATIVE
2419	okdhjwij	kyqragnk	94.0	33.0	21.1927424152	57.0	164.0	2018-07-04 11:11:02	7.57000017166	0.157	NEGATIVE
2422	vnjclslr	dtdmieym	91.0	39.0	24.7409372871	69.0	167.0	2018-07-04 13:01:02	3.32999992371	0.12	NEGATIVE
2423	uemojszq	uvihzmrp	157.0	26.0	31.2487944138	81.0	161.0	2018-07-04 13:11:02.003	2.43000006676	0.153	NEGATIVE
2425	oxdalpvn	zsqwkckx	119.0	38.0	25.9515570934	75.0	170.0	2018-07-04 13:31:03	0.605000019073	0.142	NEGATIVE
2428	gqiiwdrf	ecwdzbzy	143.0	38.0	21.875	56.0	160.0	2018-07-06 13:01:01	3.95000004768	0.092	NEGATIVE
2431	edeifrwr	bcxfvahf	98.0	29.0	21.5645449137	58.0	164.0	2018-07-09 11:31:02	6.21999979019	0.091	NEGATIVE
2433	qpvlnksq	uplxotei	89.0	27.0	20.9839876033	65.0	176.0	2018-07-09 13:01:02	2.57999992371	0.13	NEGATIVE
2434	oikdhozq	tkafcwcu	100.0	23.0	19.9593554943	55.0	166.0	2018-07-10 07:11:03.067	5.44000005722	0.095	NEGATIVE
2435	nvyaguxc	cdlmvaap	80.0	26.0	25.8064516129	62.0	155.0	2018-07-09 11:31:02	2.08999991417	0.118	NEGATIVE
2436	charzkvv	hdnwvfvi	119.0	37.0	21.4109449848	59.0	166.0	2018-07-10 12:21:02.040	5.28999996185	0.073	NEGATIVE
2442	qrmhwebk	fxlrddlb	94.0	31.0	24.0929705215	68.0	168.0	2018-07-10 13:21:02	1.95000004768	0.135	NEGATIVE
2444	tcsvapum	ngkkhxfm	86.0	29.0	22.9853975122	68.0	172.0	2018-07-11 10:21:04	2.66000008583	0.086	NEGATIVE
2445	vgfzmsqa	sgouaews	94.0	30.0	33.4251606979	91.0	165.0	2018-07-11 10:31:02	4.94999980927	0.075	NEGATIVE
2447	jvvnyhts	pthxfjhz	88.0	38.0	25.9094569518	74.0	169.0	2018-07-11 13:21:02.030	5.55999994278	0.088	NEGATIVE
2448	iuhcvxqo	xfksxhwf	112.0	39.0	27.3099681384	78.0	169.0	2018-07-11 13:21:02	5.8800001144400005	0.105	NEGATIVE
2449	spgdxmcj	arhsbkbw	87.0	42.0	21.1463199091	67.0	178.0	2018-07-11 10:21:03	4.44000005722	0.1009999999999999	NEGATIVE
2451	odsdqboy	sklhjkmo	139.0	30.0	17.8359096314	54.0	174.0	2018-07-11 13:31:01	8.02999973297	0.078	NEGATIVE
2452	fqmvpsmx	gphimjap	116.0	39.0	24.9770431589	68.0	165.0	2018-07-11 13:31:02.030	5.96999979019	0.158	NEGATIVE
2453	sjgatham	viimvlqz	110.0	40.0	23.7953599048	64.0	164.0	2018-07-11 13:31:02	2.1400001049	0.209	NEGATIVE
2457	jgvyfsrf	eyscfehn	85.0	36.0	23.5555555556	53.0	150.0	2018-07-10 13:10:02	2.0	0.143	NEGATIVE
2458	kcmrnatt	veuyworb	91.0	37.0	19.8140527359	52.0	162.0	2018-07-12 11:11:02	2.30999994278	0.159	NEGATIVE
2468	extcaadt	ntwgdwpg	82.0	35.0	31.4878892734	91.0	170.0	2018-07-13 12:41:01	2.08999991417	0.098	NEGATIVE
2471	llkaxgst	bfbswgle	97.0	39.0	26.81359045	73.0	165.0	2018-07-16 10:21:02	5.61000013351	0.127	NEGATIVE
2473	fqthcmnj	llbbfmez	115.0	33.0	22.491349481	65.0	170.0	2018-07-16 12:51:02	5.920000076290001	0.143	NEGATIVE
2480	cynagapg	awhqnxom	115.0	37.0	22.9481157446	64.0	167.0	2018-07-17 11:20:02.067	2.6099998951	0.125	NEGATIVE
2482	rvptkdaq	nauwelsq	130.0	30.0	27.9421433268	68.0	156.0	2018-07-17 13:11:01	11.1999998093	0.061	NEGATIVE
2483	snjgnoqj	lvittrst	120.0	29.0	21.7180660897	65.0	173.0	2018-07-17 13:11:02	3.77999997139	0.157	NEGATIVE
2484	uuqzuzmh	fjymmuyn	121.0	38.0	23.7386621315	67.0	168.0	2018-07-17 13:11:02	11.8000001907	0.083	NEGATIVE
2487	bqamccaz	lhghmjpz	102.0	37.0	24.485652005100004	82.0	183.0	2018-07-17 13:21:01	5.1300001144400005	0.155	NEGATIVE
2489	ovxannbl	ndtgcdea	87.0	36.0	21.3839419961	64.0	173.0	2018-07-17 13:21:02	1.12000000477	0.185	NEGATIVE
2494	kjhafsji	kcjnqaui	90.0	32.0	26.2188208617	74.0	168.0	2018-07-17 11:11:01	4.5500001907300005	0.065	NEGATIVE
2495	ftivqlej	oegbnszg	88.0	21.0	21.484375	55.0	160.0	2018-07-18 13:11:01	2.01999998093	0.123	NEGATIVE
2496	lqftcvjb	mpoprcmw	129.0	37.0	29.7004132231	92.0	176.0	2018-07-18 13:11:02	3.52999997139	0.091	NEGATIVE
2498	fmzgvpht	vndwavjp	83.0	39.0	21.2585034014	60.0	168.0	2018-07-19 12:51:02.057	10.3000001907	0.1	NEGATIVE
2499	afdfxerd	repuxfyu	87.0	40.0	21.5645449137	58.0	164.0	2018-07-19 13:01:01	5.0	0.16	NEGATIVE
2502	yebgceax	frfljuju	150.0	32.0	20.987654321	68.0	180.0	2018-07-19 13:01:04	8.97000026703	0.103	NEGATIVE
2503	colovsvv	knnzfdox	106.0	37.0	36.0648423557	97.0	164.0	2018-07-19 13:01:04	7.840000152589999	0.079	NEGATIVE
2505	qrkovehu	xzoblslq	120.0	41.0	26.8976701871	68.0	159.0	2018-07-19 13:11:02	9.82999992371	0.059	NEGATIVE
2507	dlynmfub	uccouewf	92.0	39.0	23.051754907800003	62.0	164.0	2018-07-20 10:41:01	4.36000013351	0.072	NEGATIVE
2511	adhuysnc	jymtgwnt	104.0	37.0	20.381569715	61.0	173.0	2018-07-23 12:51:02	4.09000015259	0.168	NEGATIVE
2517	tmhoehsq	hnuecfyx	88.0	35.0	17.6470588235	51.0	170.0	2018-07-24 13:01:03	10.6000003815	0.106	NEGATIVE
2520	cqiywuhl	jwpehbjg	86.0	35.0	22.65625	58.0	160.0	2018-07-25 12:01:01	4.92999982834	0.177	NEGATIVE
2523	vrdqhwqc	lcadcidt	130.0	36.0	25.1486053955	66.0	162.0	2018-07-25 12:41:01	1.7599999904599997	0.13	NEGATIVE
2524	pnzjdzke	gjkvynwa	120.0	25.0	21.107266436	61.0	170.0	2018-07-25 12:41:01	6.05999994278	0.151	NEGATIVE
2529	zaqthgyd	zeuipzxv	96.0	25.0	18.9865907203	48.0	159.0	2018-07-26 13:01:01	7.329999923710001	0.134	NEGATIVE
2531	mbryhyiq	wldsyfwc	88.0	34.0	23.9512265931	66.0	166.0	2018-07-27 10:41:00	2.74000000954	0.115	NEGATIVE
2532	vccwdnnc	bxcbqyjy	123.0	33.0	21.7738423574	60.0	166.0	2018-07-27 10:41:01	6.4600000381500005	0.1009999999999999	NEGATIVE
2534	flnprzfe	pxlijhez	122.0	35.0	30.8596073766	83.0	164.0	2018-07-27 12:51:01	10.1000003815	0.062	NEGATIVE
2536	mvbjfzyl	hiottkge	122.0	40.0	26.2188208617	74.0	168.0	2018-07-27 13:01:01	7.420000076289999	0.062	NEGATIVE
2537	usbgungn	xgsvyvsa	110.0	36.0	20.8308175341	69.0	182.0	2018-07-30 10:51:02.037	5.01000022888	0.086	NEGATIVE
2538	qrkcxhdp	tvolsizs	119.0	37.0	17.2635445363	47.0	165.0	2018-07-30 13:11:01	6.269999980930001	0.119	NEGATIVE
2543	kazlpbbj	xjferxzk	99.0	38.0	24.3046178774	63.0	161.0	2018-07-30 13:11:03.010	4.400000095369999	0.111	NEGATIVE
2545	nnjvrpyk	hwihvrcj	77.0	33.0	21.8870763654	64.0	171.0	2018-07-30 13:11:06	6.340000152590001	0.055	NEGATIVE
2546	iorqzriw	wxljrcqj	95.0	43.0	18.4911242604	45.0	156.0	2018-07-30 13:20:02	2.53999996185	0.26	NEGATIVE
2551	kseqpvmv	ihgjpuif	84.0	32.0	24.5089457652	70.0	169.0	2018-07-31 10:51:02	3.9800000190699993	0.078	NEGATIVE
2555	myycsfvg	pbswjxyz	113.0	37.0	31.9750148721	86.0	164.0	2018-08-01 11:01:01	7.19999980927	0.065	NEGATIVE
2561	mfueqsfo	mmfzhirf	86.0	37.0	25.3934311203	76.0	173.0	2018-08-02 06:41:04	3.68000006676	0.144	NEGATIVE
2565	uzdxeaju	yypkhnvy	109.0	31.0	20.8611196608	61.0	171.0	2018-08-02 13:11:02	5.21000003815	0.152	NEGATIVE
2567	lgosabjr	wjujmhpr	122.0	40.0	19.3337299227	52.0	164.0	2018-08-02 13:11:03.050	6.55999994278	0.103	NEGATIVE
2568	agdsovsy	yhextfij	129.0	42.0	28.650137741	78.0	165.0	2018-08-02 13:21:01	3.3599998951	0.1169999999999999	NEGATIVE
2570	bnsdajqi	pziptkdz	136.0	35.0	25.2173585758	67.0	163.0	2018-08-02 13:21:02	12.0	0.132	NEGATIVE
2572	ppvkaspw	apwvfcjv	133.0	24.0	20.7967298935	58.0	167.0	2018-08-02 13:31:01	2.1099998951	0.093	NEGATIVE
2578	dicncgxl	xzrqtmsr	89.0	33.0	25.4580659041	71.0	167.0	2018-08-03 12:31:02	4.40999984741	0.157	NEGATIVE
2579	jqnpjwex	eqachlqz	128.0	27.0	22.8625344753	63.0	166.0	2018-08-03 12:31:02	3.50999999046	0.168	NEGATIVE
2581	ckvtisty	urehrzud	118.0	35.0	22.4996371026	62.0	166.0	2018-08-03 12:31:02	4.98999977112	0.076	NEGATIVE
2582	bqxzabie	tzbvvcvm	128.0	27.0	32.2420634921	91.0	168.0	2018-08-06 10:21:02.047	2025-04-01	0.072	NEGATIVE
2583	fugxgptb	swdnacoj	123.0	24.0	30.0432622977	75.0	158.0	2018-08-06 10:30:01	4.19000005722	0.102	NEGATIVE
2589	yigxqaeg	letmpref	90.0	41.0	25.5102040816	72.0	168.0	2018-08-07 13:21:05	3.25999999046	0.096	NEGATIVE
2590	sdbubrey	ktxnouyp	116.0	40.0	29.752066115700003	81.0	165.0	2018-08-07 13:21:01	1.49000000954	0.06	NEGATIVE
2593	dimvfola	jiinposi	105.0	29.0	21.7180660897	65.0	173.0	2018-08-07 11:21:01	11.6000003815	0.113	NEGATIVE
2594	lxgnheqd	zinbiwzt	121.0	38.0	22.0243225127	69.0	177.0	2018-08-07 11:10:02.040	2.32999992371	0.178	NEGATIVE
2596	xdygcaxf	geuwdctd	96.0	39.0	21.4619366242	68.0	178.0	2018-08-08 12:01:02	5.09000015259	0.093	NEGATIVE
2599	gpjernzw	eaqhggml	115.0	29.0	26.027582477	77.0	172.0	2018-08-08 12:11:02.083	4.599999904630001	0.096	NEGATIVE
2600	vxpbrpzm	clcjispv	118.0	41.0	19.1000918274	52.0	165.0	2018-08-08 13:01:01	4.519999980930001	0.179	NEGATIVE
2601	xhwyoprn	ntqbijuo	110.0	32.0	24.9770431589	68.0	165.0	2018-08-08 13:01:02	3.46000003815	0.159	NEGATIVE
2603	czflnctk	xswepgrv	109.0	29.0	23.8751147842	65.0	165.0	2018-08-08 13:11:01	5.69000005722	0.077	NEGATIVE
2605	fpkrdkvo	fgisspxa	91.0	27.0	20.1955782313	57.0	168.0	2018-08-08 13:11:01	3.93000006676	0.201	NEGATIVE
2606	widqfewm	vnslzqlj	123.0	34.0	21.1927424152	57.0	164.0	2018-08-08 13:11:02	9.31999969482	0.154	NEGATIVE
2608	oiwrrjuu	mgotmunr	119.0	30.0	29.4117647059	85.0	170.0	2018-08-09 06:31:03	13.3999996185	0.051	NEGATIVE
2616	rpekovxh	dmbxmwbr	115.0	36.0	28.7356321839	87.0	174.0	2018-08-09 13:01:02	4.53999996185	0.086	NEGATIVE
2617	thnwipem	meabkasf	135.0	29.0	18.7783446712	53.0	168.0	2018-08-10 06:50:02	4.19999980927	0.17	NEGATIVE
2622	dtnutjnz	livclods	103.0	34.0	24.9770431589	68.0	165.0	2018-08-13 12:51:01	3.49000000954	0.134	NEGATIVE
2624	ugeonept	nuwvdaik	116.0	33.0	19.0450733402	57.0	173.0	2018-08-13 13:01:02	1.87999999523	0.228	NEGATIVE
2625	jakahslw	hshxbxph	80.0	31.0	23.2434080171	61.0	162.0	2018-08-13 12:51:02	3.8099999427800006	0.153	NEGATIVE
2626	nacjpsqs	ienctggi	119.0	35.0	20.202020202	55.0	165.0	2018-08-14 10:40:01	5.13999986649	0.1159999999999999	NEGATIVE
2627	akiyvgva	uxsxypdp	100.0	30.0	19.0311418685	55.0	170.0	2018-08-14 10:40:02	4.17999982834	0.13	NEGATIVE
2628	ggwygtgb	oykzqmun	104.0	41.0	27.6398013139	69.0	158.0	2018-08-14 10:40:02	3.58999991417	0.098	NEGATIVE
2630	hfcmmzjw	qrfaiimr	94.0	36.0	22.7204383708	68.0	173.0	2018-08-14 10:40:03	1.7200000286099997	0.17	NEGATIVE
2635	cdyssrzu	zuyettyo	109.0	33.0	20.9041950113	59.0	168.0	2018-08-13 12:51:02	2.51999998093	0.15	NEGATIVE
2636	bbtrfsos	utgiibkk	85.0	39.0	20.7008167413	55.0	163.0	2018-08-14 13:01:03	3.70000004768	0.0969999999999999	NEGATIVE
2638	ynkmnxen	rgnduivk	89.0	32.0	25.6895619254	76.0	172.0	2018-08-14 13:01:02	0.70300000906	0.089	NEGATIVE
2642	cqmdmlcq	wbdhsoxv	110.0	37.0	27.734375	71.0	160.0	2018-08-15 10:51:02	2.31999993324	0.091	NEGATIVE
2644	ozoxnbkj	kfsxuvsw	93.0	23.0	21.203105229	62.0	171.0	2018-08-15 13:21:00	3.1099998951	0.09	NEGATIVE
2647	ifsvgrsf	hyrkaitn	88.0	28.0	24.0929705215	68.0	168.0	2018-08-15 13:11:01	2.92000007629	0.129	NEGATIVE
2650	xecmurwq	cbeuknie	116.0	38.0	25.9630479411	86.0	182.0	2018-08-15 13:01:01	1.6699999570800002	0.235	NEGATIVE
2651	xsnylrgs	aikdbvtp	121.0	38.0	26.3702381435	65.0	157.0	2018-08-17 07:04:43	1.91999995708	0.095	NEGATIVE
2654	mbncnwnu	zhwucvzp	91.0	34.0	18.9387755102	58.0	175.0	2018-08-16 11:01:01	1.50999999046	0.145	NEGATIVE
2658	rgqdsyhu	inpphkrr	91.0	32.0	21.551020408200003	66.0	175.0	2018-08-16 12:51:02	10.3999996185	0.0819999999999999	NEGATIVE
2660	gmnikjrf	vwugmdwv	113.0	34.0	23.9389897746	70.0	171.0	2018-08-16 13:01:01	3.00999999046	0.19	NEGATIVE
2666	iwkmcxcu	rnenazpy	116.0	25.0	27.131411791	85.0	177.0	2018-08-20 10:41:01	2.05999994278	0.0969999999999999	NEGATIVE
2667	kcjkhaux	gpckjwgn	126.0	29.0	21.9671201814	62.0	168.0	2018-08-20 13:11:01	6.340000152590001	0.1119999999999999	NEGATIVE
2668	kzepxfzq	qljqtngx	102.0	40.0	21.9671201814	62.0	168.0	2018-08-20 13:21:01.093	4.61999988556	0.085	NEGATIVE
2669	hjiqoocx	hmppnbwo	96.0	27.0	24.4351866688	61.0	158.0	2018-08-20 13:21:01	4.07000017166	0.061	NEGATIVE
2672	kfaqifbi	gxwxfhoh	132.0	28.0	21.875	56.0	160.0	2018-08-20 13:21:02	1.61000001431	0.09	NEGATIVE
2673	daonnwal	jqebekho	104.0	28.0	27.0992510068	72.0	163.0	2018-08-20 13:21:03	1.34000003338	0.165	NEGATIVE
2676	fdrvptzi	qhwfteqn	151.0	35.0	31.0204081633	95.0	175.0	2018-08-21 10:41:03	6.8000001907300005	0.086	NEGATIVE
2680	vubjdaej	wyrprrqe	112.0	39.0	32.2420634921	91.0	168.0	2018-08-21 13:01:01	7.269999980930001	0.129	NEGATIVE
2681	sxlbspvi	ugfloebd	112.0	38.0	23.9868703447	76.0	178.0	2018-08-21 13:01:02	4.46999979019	0.094	NEGATIVE
2686	twhknizj	yvttpkuj	124.0	32.0	29.7370443383	89.0	173.0	2018-08-21 13:10:03	4.0500001907300005	0.1	NEGATIVE
2688	knpayuwf	hwvjozju	132.0	37.0	30.0914316577	78.0	161.0	2018-08-22 10:51:02	3.30999994278	0.08	NEGATIVE
2689	djrxkjoq	gdpaanvm	85.0	39.0	21.4532871972	62.0	170.0	2018-08-22 10:51:02	6.19000005722	0.073	NEGATIVE
2691	xdithvhw	smlsyjfo	101.0	39.0	21.155294202	59.0	167.0	2018-08-22 11:01:01	15.8999996185	0.08	NEGATIVE
2694	uparwgbk	nwmdylkv	122.0	37.0	17.239048134100003	51.0	172.0	2018-08-22 13:11:02	6.230000019069999	0.091	NEGATIVE
2696	qacubzbp	ynpvbizt	91.0	46.0	22.4323025156	56.0	158.0	2018-08-23 11:41:01	2023-05-01	0.133	NEGATIVE
2700	skyqyjum	ygyfdjox	121.0	28.0	21.107266436	61.0	170.0	2018-08-23 13:31:02	5.670000076290001	0.098	NEGATIVE
2705	aychstdt	hkuedxbl	96.0	38.0	21.107266436	61.0	170.0	2018-08-23 13:31:03.013	3.8599998951	0.108	NEGATIVE
2706	osltifwa	jrfewsbt	114.0	29.0	21.7180660897	65.0	173.0	2018-08-23 13:51:01	1.27999997139	0.2269999999999999	NEGATIVE
2707	gqtetmjs	vqtzlwyn	81.0	36.0	21.2244897959	65.0	175.0	2018-08-24 11:01:02	3.19000005722	0.187	NEGATIVE
2709	vurzmend	fzgjyxxc	85.0	32.0	20.281233099	60.0	172.0	2018-08-24 11:21:01.030	8.43999958038	0.172	NEGATIVE
2711	xaknidas	plmtuisd	122.0	34.0	20.281233099	60.0	172.0	2018-08-24 11:30:02.077	3.25999999046	0.228	NEGATIVE
2713	vbyvbdxk	hsugashz	84.0	33.0	22.8373702422	66.0	170.0	2018-08-27 11:31:01	1.47000002861	0.143	NEGATIVE
2718	odepmsvz	euejhray	92.0	36.0	26.6435986159	77.0	170.0	2018-08-27 13:21:01	4.86000013351	0.151	NEGATIVE
2721	wuutktxs	dsqnebvg	104.0	43.0	32.421875	83.0	160.0	2018-08-27 13:31:02	9.56999969482	0.077	NEGATIVE
2724	qmnaiwsg	ghywwndl	120.0	30.0	21.6721101309	71.0	181.0	2018-08-27 11:21:01	5.30999994278	0.089	NEGATIVE
2728	cvejysjv	lvfxtfgf	100.0	37.0	25.9515570934	75.0	170.0	2018-08-28 11:31:01	4.11999988556	0.057	NEGATIVE
2729	jliildqm	equemnig	88.0	31.0	19.4674012856	53.0	165.0	2018-08-28 13:31:01	1.54999995232	0.124	NEGATIVE
2736	rwcltmvw	ipuhhint	95.0	35.0	20.438165585	57.0	167.0	2018-08-28 14:35:24	1.54999995232	0.181	NEGATIVE
2737	lyoadtxs	ctozsvpd	110.0	40.0	27.2392244833	68.0	158.0	2018-08-30 11:21:01	8.07999992371	0.0969999999999999	NEGATIVE
2740	gytunwud	kwwifalb	91.0	32.0	24.4472789116	69.0	168.0	2018-08-30 13:21:02	2.24000000954	0.1169999999999999	NEGATIVE
2741	ssjohhjf	lytvlajl	121.0	33.0	22.491349481	65.0	170.0	2018-08-30 13:31:02.093	3.94000005722	0.125	NEGATIVE
2745	yugkmuhg	mfwrhkcl	88.0	34.0	22.343515592600003	70.0	177.0	2018-08-31 10:31:03.060	6.969999790189999	0.071	NEGATIVE
2746	zismvgkc	cvwspzxz	94.0	35.0	29.752066115700003	81.0	165.0	2018-08-31 10:40:03	3.7300000190699993	0.057	NEGATIVE
2747	poqkxnrk	hzlwgddz	117.0	40.0	19.723183391	57.0	170.0	2018-08-31 10:51:01	4.61999988556	0.113	NEGATIVE
2748	aulzprok	stskgfmn	92.0	35.0	19.5716812827	52.0	163.0	2018-08-31 12:31:01	3.57999992371	0.148	NEGATIVE
2750	xukyoaub	jdfahbea	121.0	31.0	27.2817460317	77.0	168.0	2018-08-31 12:41:02.083	3.44000005722	0.077	NEGATIVE
2752	rgvensnn	yooiwcao	107.0	33.0	32.0	98.0	175.0	2018-09-03 13:31:02	4.63999986649	0.087	NEGATIVE
2753	mgtisbjg	wdonhqvw	122.0	32.0	25.2173585758	67.0	163.0	2018-09-03 13:31:02	6.44999980927	0.099	NEGATIVE
2757	vhlimdlk	tkihzuyw	117.0	34.0	19.1570881226	58.0	174.0	2018-09-03 13:31:03.067	3.41000008583	0.249	NEGATIVE
2766	mvfpwmlv	flfmwglx	84.0	42.0	24.8015873016	70.0	168.0	2018-09-04 13:21:02	4.23999977112	0.159	NEGATIVE
2769	vvmukczh	csikwnke	112.0	36.0	21.9671201814	62.0	168.0	2018-09-04 13:21:02	1975-07-01	0.071	NEGATIVE
2773	jzurchsw	nsunflgr	102.0	35.0	20.830703194	66.0	178.0	2018-09-05 11:21:02	4.82999992371	0.085	NEGATIVE
2777	cvdmyobz	gmhlcmhc	86.0	32.0	17.7556818182	55.0	176.0	2018-09-05 13:20:03	4.32999992371	0.081	NEGATIVE
2780	ubjlyoru	encqlvdj	104.0	36.0	23.6244474928	62.0	162.0	2018-09-05 11:31:01	4.44999980927	0.155	NEGATIVE
2781	pmiaceeg	ipbyrucu	102.0	29.0	24.5389649018	66.0	164.0	2018-09-05 11:31:01	3.8900001049	0.119	NEGATIVE
2783	phvksnoi	sstecdce	126.0	33.0	21.4535737137	57.0	163.0	2018-09-05 13:20:03	2.69000005722	0.143	NEGATIVE
2784	ptugvvjb	ckkhnkiy	78.0	30.0	29.0659268067	88.0	174.0	2018-09-05 13:31:01	3.79999995232	0.133	NEGATIVE
2789	drcplcjb	bnzcacpb	92.0	34.0	36.6498206088	95.0	161.0	2018-09-06 13:21:03	5.36999988556	0.054	NEGATIVE
2792	uxckruic	txbprxvg	82.0	33.0	17.7999288003	45.0	159.0	2018-09-06 13:31:02	4.6300001144400005	0.092	NEGATIVE
2796	drwegpjt	duxlpjmd	84.0	32.0	19.9183673469	61.0	175.0	2018-09-06 13:31:03.080	2.28999996185	0.1119999999999999	NEGATIVE
2797	qhkorkyo	shuxmbfy	124.0	37.0	23.8751147842	65.0	165.0	2018-09-06 13:41:00	2.06999993324	0.217	NEGATIVE
2798	iinpkrbq	leesjgwk	127.0	25.0	35.250761096	88.0	158.0	2018-09-07 10:31:03	1.50999999046	0.122	NEGATIVE
2801	ogqwvuev	qnlplomw	114.0	39.0	21.6712580349	59.0	165.0	2018-09-07 07:21:03	5.23999977112	0.119	NEGATIVE
2812	wwkrycal	ffciurje	129.0	38.0	19.6051919957	58.0	172.0	2018-09-10 13:21:01	3.49000000954	0.175	NEGATIVE
2814	elabzxex	eblkyyfp	82.0	24.0	25.6543723974	69.0	164.0	2018-09-11 10:41:02	2.13000011444	0.11	NEGATIVE
2816	ihqlklap	pxspgitf	135.0	31.0	25.3443526171	69.0	165.0	2018-09-11 13:21:03	4.150000095369999	0.0559999999999999	NEGATIVE
2820	poundqid	eqjtsbap	126.0	47.0	26.1751945211	73.0	167.0	2018-09-11 13:31:02	2.40000009537	0.108	NEGATIVE
2822	whkizjae	zxgmlfwd	113.0	29.0	21.0480476121	58.0	166.0	2018-09-12 11:51:01	2.05999994278	0.135	NEGATIVE
2824	zwdjucoo	qphugejz	91.0	32.0	20.202020202	55.0	165.0	2018-09-12 11:51:03	3.78999996185	0.1009999999999999	NEGATIVE
2827	ommcardu	fazohbxc	127.0	38.0	30.1102788965	80.0	163.0	2018-09-12 13:20:02	1.38999998569	0.122	NEGATIVE
2831	brsvkwal	njfsplny	85.0	38.0	22.8623685414	60.0	162.0	2018-09-12 13:31:01	1.49000000954	0.148	NEGATIVE
2832	vwavmsfa	betxwwgm	121.0	34.0	34.6020761246	100.0	170.0	2018-09-12 13:31:02.057	3.74000000954	0.0579999999999999	NEGATIVE
2837	cuxnyvrc	xcooefet	89.0	24.0	18.1448686312	50.0	166.0	2018-09-13 10:31:03	2.58999991417	0.24	NEGATIVE
2840	jrflzyrz	xlcahvln	110.0	24.0	27.9155188246	76.0	165.0	2018-09-13 13:21:02	1.78999996185	0.133	NEGATIVE
2843	yvauuika	fvwuqhnb	119.0	34.0	19.2653061224	59.0	175.0	2018-09-13 13:31:01	2.65000009537	0.054	NEGATIVE
2845	xohoayca	hlsffppd	143.0	36.0	31.5616715061	100.0	178.0	2018-09-14 06:31:04	1.25999999046	0.096	NEGATIVE
2849	eyhkxdxv	nsnxvuff	145.0	29.0	22.0580511887	63.0	169.0	2018-09-14 10:51:01	2.6099998951	0.136	NEGATIVE
2850	krgzmfds	iugvvmwy	114.0	37.0	18.9619274242	51.0	164.0	2018-09-14 10:41:02	5.61999988556	0.136	NEGATIVE
2852	yunwuiid	zfuemacj	115.0	39.0	26.6435986159	77.0	170.0	2018-09-14 10:41:02	4.07999992371	0.145	NEGATIVE
2853	hbnvngqu	ishaukov	130.0	30.0	23.8751147842	65.0	165.0	2018-09-14 12:31:02	4.19999980927	0.093	NEGATIVE
2855	mrjswxcx	utziaeku	128.0	30.0	23.0300453515	65.0	168.0	2018-09-17 13:31:02	2.51999998093	0.098	NEGATIVE
2859	dvqfnzik	gspjszpk	115.0	34.0	19.9432125473	59.0	172.0	2018-09-17 12:21:02	20.7000007629	0.071	NEGATIVE
2863	srnslzof	miqkajdi	86.0	43.0	21.8775510204	67.0	175.0	2018-09-18 11:21:02.070	2.48000001907	0.084	NEGATIVE
2869	reieshcp	bgztwwbq	142.0	35.0	27.4586542103	87.0	178.0	2018-09-19 11:01:02	3.13000011444	0.096	NEGATIVE
2870	rkbeylab	emcygput	120.0	33.0	26.8386476526	67.0	158.0	2018-09-19 11:11:01	8.52999973297	0.133	NEGATIVE
2871	aanbcnbi	pmfievlf	138.0	31.0	19.4330132602	51.0	162.0	2018-09-19 11:21:01	1.16999995708	0.237	NEGATIVE
2872	yjjjaymp	gfbuqxgq	119.0	36.0	35.0556317635	92.0	162.0	2018-09-19 13:21:02	2.75999999046	0.132	NEGATIVE
2873	pkaskeny	jpxqkqre	120.0	29.0	22.0521901834	66.0	173.0	2018-09-19 13:31:01	6.44999980927	0.121	NEGATIVE
2876	euswsdgk	dheofwvs	115.0	38.0	20.3125	52.0	160.0	2018-09-19 13:51:01	1.38999998569	0.126	NEGATIVE
2880	hjruadvi	bqzdogrx	119.0	42.0	28.4090909091	88.0	176.0	2018-09-20 13:50:02	11.0	0.0819999999999999	NEGATIVE
2886	oeohmkvo	otnafgsi	112.0	42.0	21.0771952275	56.0	163.0	2018-09-24 13:31:01	4.150000095369999	0.089	NEGATIVE
2888	dsyxkhjl	rbtmbfny	95.0	35.0	24.4472789116	69.0	168.0	2018-09-24 13:21:02	3.18000006676	0.08	NEGATIVE
2889	mggboacj	zyicukgi	82.0	35.0	23.8367346939	73.0	175.0	2018-09-21 13:51:01	5.28000020981	0.108	NEGATIVE
2892	ahosmlox	pbhqrryq	111.0	36.0	35.856430850900004	100.0	167.0	2018-09-24 13:31:02	5.409999847409999	0.055	NEGATIVE
2893	ztxgqmwu	tjepcele	119.0	37.0	22.206330686100003	59.0	163.0	2018-09-24 13:31:02	3.78999996185	0.126	NEGATIVE
2896	wpsmbxsz	aybpcbjl	98.0	23.0	18.339100346	53.0	170.0	2018-09-25 12:01:01	5.01000022888	0.205	NEGATIVE
2898	trhqzezw	qawlecnu	89.0	33.0	23.4235574063	63.0	164.0	2018-09-25 13:21:02	3.8900001049	0.147	NEGATIVE
2901	egsokwua	olmiwvxf	92.0	38.0	22.265625	57.0	160.0	2018-09-25 13:21:04	3.19000005722	0.129	NEGATIVE
2902	plaxaksq	nfpulxmq	122.0	27.0	21.9713358572	65.0	172.0	2018-09-27 13:21:02	2.27999997139	0.135	NEGATIVE
2903	sapgvuqo	sxwrgflq	136.0	29.0	23.0300453515	65.0	168.0	2018-09-27 13:31:02	3.75999999046	0.088	NEGATIVE
2907	pgczbrbv	djsosgug	122.0	38.0	23.711844631	63.0	163.0	2018-09-27 13:21:03	2023-05-02	0.146	NEGATIVE
2910	qmhqktpv	dhbasptv	89.0	40.0	21.7180660897	65.0	173.0	2018-09-27 11:11:03	2.67000007629	0.119	NEGATIVE
2911	ddngeeqf	igkhcike	105.0	26.0	19.723183391	57.0	170.0	2018-09-27 11:11:01	4.71000003815	0.102	NEGATIVE
2913	imjepbdu	jvssoslm	135.0	35.0	26.7697798929	72.0	164.0	2018-09-26 13:31:01	3.61999988556	0.072	NEGATIVE
2916	fzwhgjdy	lttdhzws	134.0	36.0	18.9069010189	54.0	169.0	2018-09-26 13:21:03	2.1099998951	0.143	NEGATIVE
2919	heuonvdo	kfxpohfp	121.0	29.0	26.1492768595	81.0	176.0	2018-09-26 11:11:01.030	2.44000005722	0.093	NEGATIVE
2926	ogtcveec	mrkysfdp	112.0	35.0	23.875432526	69.0	170.0	2018-09-28 10:51:03	1.61000001431	0.1969999999999999	NEGATIVE
2932	vfrwcpao	tunikzab	113.0	42.0	26.6193433895	69.0	161.0	2018-10-01 13:31:01	3.7699999809300007	0.104	NEGATIVE
2946	geiqnsai	fxeicnbc	110.0	40.0	18.339100346	53.0	170.0	2018-10-03 13:21:05.043	1.05999994278	0.129	NEGATIVE
2948	duybaprt	bziwabjm	109.0	36.0	21.872422819	61.0	167.0	2018-10-04 07:31:04.050	1.63999998569	0.148	NEGATIVE
2949	guugslhv	mnxucflp	129.0	38.0	22.2040816327	68.0	175.0	2018-10-04 13:11:02	1.6699999570800002	0.094	NEGATIVE
2950	iwjnifgh	hyjtpkbs	130.0	35.0	25.9909031839	76.0	171.0	2018-10-05 13:21:08	8.06999969482	0.0819999999999999	NEGATIVE
2954	enlnepsv	ukeiyybs	95.0	35.0	21.9713358572	65.0	172.0	2018-10-04 13:21:06	3.00999999046	0.066	NEGATIVE
2956	ytjxnbmq	xtpenmar	140.0	37.0	24.6755002704	73.0	172.0	2018-10-04 13:21:05	1.76999998093	0.068	NEGATIVE
2958	dweueiyl	qmfmrguf	116.0	29.0	22.5308641975	73.0	180.0	2018-10-04 13:11:05	0.8569999933239999	0.139	NEGATIVE
2962	avfqxmwe	sxobvdtb	81.0	31.0	25.5593291551	73.0	169.0	2018-10-12 08:36:42	1.70000004768	0.111	NEGATIVE
2963	xzskzbpc	ramvtlwc	89.0	37.0	21.7775533392	69.0	178.0	2018-10-08 10:41:02	5.0	0.098	NEGATIVE
2967	eoklenid	uarbswoc	80.0	27.0	20.1955782313	57.0	168.0	2018-10-08 13:21:03	1.25999999046	0.093	NEGATIVE
2970	knkxloch	vetffttv	109.0	34.0	20.0692041522	58.0	170.0	2018-10-09 11:31:02	2.75999999046	0.1669999999999999	NEGATIVE
2978	wuhhjtci	kqalcpbb	82.0	43.0	19.3698347107	60.0	176.0	2018-10-10 13:31:02.007	1.45000004768	0.1639999999999999	NEGATIVE
2981	aueuuakw	tvnwjqfb	117.0	37.0	20.0288415318	50.0	158.0	2018-10-10 13:31:03	5.38999986649	0.166	NEGATIVE
2983	ptsarrxb	uemigpdg	108.0	31.0	33.0294622804	100.0	174.0	2018-10-11 14:10:02	2.26999998093	0.092	NEGATIVE
2984	lcepyrrz	kfsvfese	130.0	33.0	28.196921201	74.0	162.0	2018-10-11 14:10:03	0.291999995708	0.1369999999999999	NEGATIVE
2986	bmqcbvrj	entpbosc	87.0	27.0	20.7612456747	60.0	170.0	2018-10-11 14:10:02	2.02999997139	0.108	NEGATIVE
2989	uwmihgvz	kcyikjzf	90.0	36.0	20.202020202	55.0	165.0	2018-10-11 14:01:02	2.81999993324	0.068	NEGATIVE
2991	eeufoacl	oeumbary	106.0	28.0	24.5674740484	71.0	170.0	2018-10-12 10:41:02	1.26999998093	0.16	NEGATIVE
2994	yehbymjz	qmpnrnyb	90.0	35.0	23.5970042064	69.0	171.0	2018-10-12 13:01:02	2.71000003815	0.085	NEGATIVE
2995	fjbjpsvh	dgxfxbzh	145.0	36.0	21.107266436	61.0	170.0	2018-10-12 13:01:02	1.98000001907	0.113	NEGATIVE
2996	phtxhcfw	nrhzytel	91.0	40.0	17.9930795848	52.0	170.0	2018-10-12 14:31:01	2.40000009537	0.1639999999999999	NEGATIVE
2999	zgqvcalh	lmvniufe	81.0	36.0	27.7447483155	84.0	174.0	2018-10-15 13:11:05	4.63999986649	0.099	NEGATIVE
3003	yyyeagjc	lhhfhvcd	88.0	38.0	33.7924701561	92.0	165.0	2018-10-15 13:21:05.067	4.519999980930001	0.06	NEGATIVE
3008	fxqlhftd	rkkytcjt	133.0	29.0	31.221303948600003	85.0	165.0	2018-10-16 07:01:05	1.89999997616	0.066	NEGATIVE
3010	ucruudvr	hvevrnqs	84.0	39.0	22.7731864096	62.0	165.0	2018-10-16 10:51:08	4.51000022888	0.093	NEGATIVE
3015	aasvsssu	npiwnrlf	91.0	35.0	22.7731864096	62.0	165.0	2018-10-16 13:41:07	2.00999999046	0.187	NEGATIVE
3017	pqhuvabp	keepvrvx	92.0	36.0	28.3265803722	79.0	167.0	2018-10-17 07:10:10	2.1099998951	0.183	NEGATIVE
3023	nkxyfbzo	vxzgsxvn	106.0	27.0	22.3214285714	63.0	168.0	2018-10-18 06:31:17	1.51999998093	0.138	NEGATIVE
3027	bopwnecg	tyvlghtk	115.0	39.0	23.8751147842	65.0	165.0	2018-10-17 13:21:10	1.76999998093	0.066	NEGATIVE
3029	zvvqhpxd	npfbfcac	82.0	35.0	24.9134948097	72.0	170.0	2018-10-17 11:41:10	2.11999988556	0.072	NEGATIVE
3032	dqlsjusm	qzrqozxg	82.0	33.0	22.1453287197	64.0	170.0	2018-10-17 13:11:11	1.45000004768	0.123	NEGATIVE
3033	tzfzmpcc	jdhsheny	121.0	26.0	22.3214285714	63.0	168.0	2018-10-17 13:11:12	0.972999989986	0.1889999999999999	NEGATIVE
3036	ebbgwjwm	frdjfvtc	88.0	33.0	34.6809353944	105.0	174.0	2018-10-18 13:11:02	1.61000001431	0.081	NEGATIVE
3037	wlpxgwxo	lnhruycz	147.0	43.0	20.5693296602	56.0	165.0	2018-10-18 13:21:03.083	1.87000000477	0.162	NEGATIVE
3042	xwwbeaul	aoogpvnv	110.0	41.0	23.1404958678	63.0	165.0	2018-10-18 14:21:02	1.15999996662	0.166	NEGATIVE
3043	kcupefru	pjqrkngm	110.0	37.0	25.1558956916	71.0	168.0	2018-10-19 10:51:01	1.61000001431	0.111	NEGATIVE
3047	eujhzcxv	wpvkfnlc	98.0	36.0	30.4866850321	83.0	165.0	2018-10-22 10:41:02	2.06999993324	0.08	NEGATIVE
3049	idrarnly	bghshamg	127.0	34.0	18.6851211073	54.0	170.0	2018-10-22 10:41:04	0.811999976635	0.172	NEGATIVE
3050	eipxukae	osmzcjks	96.0	36.0	17.506389832300002	50.0	169.0	2018-10-22 10:41:05	1.32000005245	0.154	NEGATIVE
3052	cgoiuqcm	tgxoscyv	122.0	33.0	22.0385674931	60.0	165.0	2018-10-22 13:30:02	0.73299998045	0.159	NEGATIVE
3055	ajgacrrd	qvlzqzuo	98.0	38.0	22.9590876585	61.0	163.0	2018-10-22 13:30:04	2.86999988556	0.072	NEGATIVE
3059	hmycigwi	vqettxul	134.0	27.0	35.9183673469	110.0	175.0	2018-10-22 13:21:02.020	1.30999994278	0.099	NEGATIVE
3063	ylilcvnj	miizddvm	88.0	27.0	19.723183391	57.0	170.0	2018-10-23 10:41:03	5.480000019069999	0.093	NEGATIVE
3071	izoczzty	mcgdltkj	90.0	37.0	20.0288415318	50.0	158.0	2018-10-24 10:51:01	2.72000002861	0.087	NEGATIVE
3073	sdxqtlqx	ihzukaxr	92.0	29.0	20.5693296602	56.0	165.0	2018-10-24 10:51:03	5.78000020981	0.086	NEGATIVE
3075	rhgxfdhs	aataelnp	90.0	26.0	18.4240362812	52.0	168.0	2018-10-24 13:21:03	6.6300001144400005	0.106	NEGATIVE
3078	lpabbjyz	lbdkpcpb	113.0	38.0	22.4081789853	64.0	169.0	2018-10-23 13:31:01	11.6999998093	0.062	NEGATIVE
3080	xeclnlpq	vbnkzvlj	90.0	42.0	25.5296448712	67.0	162.0	2018-10-24 13:21:01	4.6300001144400005	0.076	NEGATIVE
3085	nwnbizny	pcyzypbe	128.0	30.0	23.7812128419	72.0	174.0	2018-10-25 13:21:03	2.58999991417	0.096	NEGATIVE
3088	zwxatnei	acjcmgop	127.0	24.0	29.0697674419	86.0	172.0	2018-10-25 13:30:03	2.31999993324	0.127	NEGATIVE
3090	iufjksfq	ohkmapnw	105.0	32.0	23.5102040816	72.0	175.0	2018-10-26 10:41:01	1.60000002384	0.216	NEGATIVE
3092	tstqkygj	tcefbohj	84.0	32.0	21.0076677987	60.0	169.0	2018-10-26 13:01:04	4.30999994278	0.12	NEGATIVE
3094	ztfccudr	trkkxdbx	122.0	29.0	20.5191340925	60.0	171.0	2018-10-24 10:51:03.083	1.84000003338	0.133	NEGATIVE
3097	huwdichm	leiodafh	96.0	41.0	19.4707778735	61.0	177.0	2018-10-29 14:21:01	3.8599998951	0.134	NEGATIVE
3098	oronvryw	jsjaytsy	84.0	30.0	23.6652443616	66.0	167.0	2018-10-29 14:21:01	1.38999998569	0.175	NEGATIVE
3099	kwfvvnbj	silrxgnc	85.0	37.0	24.8579545455	77.0	176.0	2018-10-29 14:21:02	2.43000006676	0.064	NEGATIVE
3100	ampbkokb	cxcmjgnl	133.0	41.0	22.9819017524	72.0	177.0	2018-10-31 07:30:02	1.35000002384	0.16	NEGATIVE
3102	wlikachz	xbhbfauq	104.0	26.0	21.0828132906	50.0	154.0	2018-10-31 14:11:02	2.52999997139	0.145	NEGATIVE
3105	auteytjv	serebzsu	151.0	25.0	27.9155188246	76.0	165.0	2018-10-31 14:21:06	2.20000004768	0.152	NEGATIVE
3106	xuaicqfx	spsvaiun	77.0	43.0	20.3125	52.0	160.0	2018-10-29 11:51:02	8.56000041962	0.068	NEGATIVE
3109	vykmablo	heexwrvc	82.0	28.0	26.6727632983	70.0	162.0	2018-11-05 14:21:03	3.77999997139	0.079	NEGATIVE
3111	edgkvpxx	tahxvont	124.0	37.0	22.8625344753	63.0	166.0	2018-11-05 14:21:03	2.72000002861	0.068	NEGATIVE
3122	hlwjbywi	jwgrpdzc	117.0	35.0	23.5294117647	68.0	170.0	2018-11-06 11:41:03.027	1.12999999523	0.138	NEGATIVE
3126	wnmceint	chwjmusv	121.0	38.0	21.1927424152	57.0	164.0	2018-11-06 14:31:03	1.61000001431	0.132	NEGATIVE
3128	cpqrxkab	axvzjwot	81.0	35.0	20.9321201247	49.0	153.0	2018-11-06 14:41:03.067	0.989000022411	0.142	NEGATIVE
3130	desylhhl	wizroexm	126.0	37.0	24.6097337006	67.0	165.0	2018-11-06 14:41:03	1.65999996662	0.126	NEGATIVE
3132	ghbtwavo	npmmujus	126.0	39.0	21.1388558594	64.0	174.0	2018-11-06 14:51:01	1.55999994278	0.145	NEGATIVE
3139	uuwkegsl	kecbjpxd	90.0	32.0	28.4090909091	88.0	176.0	2018-11-07 14:21:03	4.26000022888	0.088	NEGATIVE
3140	jkitdqal	svfcoaru	133.0	26.0	28.515625	73.0	160.0	2018-11-07 14:21:03	5.09000015259	0.06	NEGATIVE
3142	wjvqlgjz	bcztdxni	138.0	27.0	27.4285714286	84.0	175.0	2018-11-07 14:21:04	4.42999982834	0.0819999999999999	NEGATIVE
3146	wbutgxid	zbianzmu	91.0	36.0	30.1162131519	85.0	168.0	2018-11-08 11:21:04	4.82999992371	0.0819999999999999	NEGATIVE
3147	bzdtyxod	wonplyno	91.0	29.0	19.5964581216	54.0	166.0	2018-11-08 11:31:02	3.79999995232	0.095	NEGATIVE
3148	rcjqpxpa	xnyamhch	110.0	24.0	20.7612456747	60.0	170.0	2018-11-08 14:11:02	4.21000003815	0.122	NEGATIVE
3150	awbrzxoj	rhxzjnfj	124.0	34.0	28.6688924372	79.0	166.0	2018-11-08 14:21:02	4.42000007629	0.073	NEGATIVE
3152	lqqknsnu	lfnywkaz	124.0	34.0	24.5389649018	66.0	164.0	2018-11-08 14:21:03	10.1000003815	0.05	NEGATIVE
3155	pzuvlyrw	lgfytimn	113.0	28.0	21.09375	54.0	160.0	2018-11-08 14:30:02	8.07999992371	0.118	NEGATIVE
3156	yngjndtx	ahkboznn	114.0	37.0	24.7720967103	75.0	174.0	2018-11-08 14:30:02	1.51999998093	0.122	NEGATIVE
3157	mmelcjes	tdqnvhcn	125.0	37.0	20.9041950113	59.0	168.0	2018-11-09 07:50:03	2.84999990463	0.095	NEGATIVE
3161	tteoxmsr	whyksnub	90.0	25.0	20.438165585	57.0	167.0	2018-11-12 14:21:02	2025-01-01	0.092	NEGATIVE
3163	pndofwze	siuimjow	94.0	31.0	19.3771626298	56.0	170.0	2018-11-12 14:21:03	1.10000002384	0.124	NEGATIVE
3165	wizuqafg	fxmvmbvg	85.0	33.0	24.2214532872	70.0	170.0	2018-11-12 14:21:04	1.60000002384	0.0819999999999999	NEGATIVE
3167	mbttujnx	mzorruyy	123.0	32.0	18.4425458241	49.0	163.0	2018-11-12 14:31:01	1.08000004292	0.162	NEGATIVE
3171	itfgrobg	qytmmpaj	82.0	37.0	27.8851873885	75.0	164.0	2018-11-12 14:31:06	3.71000003815	0.063	NEGATIVE
3175	zwnmumsb	neeyzqia	125.0	31.0	23.5102040816	72.0	175.0	2018-11-13 07:51:04	2.26999998093	0.15	NEGATIVE
3180	uazpsysg	gndautxj	107.0	33.0	26.9274376417	76.0	168.0	2018-11-13 14:31:03	2.72000002861	0.103	NEGATIVE
3181	shyofbpj	helgqckt	116.0	31.0	20.6851502395	57.0	166.0	2018-11-13 14:40:02	1.36000001431	0.193	NEGATIVE
3182	mtjjzpvt	cleygraz	126.0	30.0	20.9366391185	57.0	165.0	2018-11-13 14:50:02	1.03999996185	0.165	NEGATIVE
3183	necwnrdt	lsrzfdky	103.0	29.0	26.027582477	77.0	172.0	2018-11-13 14:40:02	1.38999998569	0.134	NEGATIVE
3184	tnzkasbg	vysjnuao	85.0	40.0	20.202020202	55.0	165.0	2018-11-13 14:40:02	1.44000005722	0.1009999999999999	NEGATIVE
3185	vkjrbnqk	quhuzyxu	113.0	36.0	23.3843537415	66.0	168.0	2018-11-13 14:40:03	1.34000003338	0.146	NEGATIVE
3189	qjefumkz	mnkcrayr	136.0	36.0	27.9155188246	76.0	165.0	2018-11-14 11:41:03	2.78999996185	0.089	NEGATIVE
3190	aicsqtmr	stahzldq	133.0	34.0	23.3066800531	65.0	167.0	2018-11-14 11:51:02.083	2025-04-01	0.057	NEGATIVE
3193	mthfajgl	rkkyzhsm	132.0	35.0	22.3081499108	60.0	164.0	2018-11-14 14:21:02	2.41000008583	0.103	NEGATIVE
3197	yrwjyddq	qqirymjz	99.0	27.0	22.4058769513	61.0	165.0	2018-11-14 11:41:02	1.61000001431	0.103	NEGATIVE
3202	qfgtdmbg	stvvnswf	90.0	27.0	24.9107674004	67.0	164.0	2018-11-14 14:21:03	3.16000008583	0.073	NEGATIVE
3204	vyywmcmg	xkcmhnmf	85.0	29.0	26.3979773944	71.0	164.0	2018-11-15 14:21:02	1.03999996185	0.1889999999999999	NEGATIVE
3205	bibndtha	ryqqmefx	86.0	32.0	18.4425458241	49.0	163.0	2018-11-15 14:21:02	3.33999991417	0.126	NEGATIVE
3207	ayxludqd	izoeqpqs	124.0	37.0	28.0898876404	89.0	178.0	2018-11-15 14:21:03	1.08000004292	0.146	NEGATIVE
3208	knhczito	nznwfbrk	106.0	34.0	21.5645449137	58.0	164.0	2018-11-15 14:30:02	1.00999999046	0.168	NEGATIVE
3209	nwtbmqus	srixlsrl	101.0	24.0	17.5925925926	57.0	180.0	2018-11-15 14:30:02	4.26000022888	0.105	NEGATIVE
3210	yebeosca	jpetlyks	120.0	39.0	43.598615917	126.0	170.0	2018-11-15 15:01:02	0.944999992847	0.052	NEGATIVE
3216	euddwnoc	ezbteuyi	140.0	30.0	34.9494348602	94.0	164.0	2018-11-19 14:41:05	1.0	0.051	NEGATIVE
3219	bodvgxzr	rcljigcn	122.0	39.0	26.438070822	66.0	158.0	2018-11-19 14:21:07.083	1.35000002384	0.1	NEGATIVE
3220	yaepmwnb	ojncaphk	108.0	37.0	26.9896193772	78.0	170.0	2018-11-19 14:21:07	0.920000016689	0.063	NEGATIVE
3221	herknegr	gykqsrzz	86.0	38.0	17.9981634527	49.0	165.0	2018-11-19 14:21:08	0.6100000143050001	0.16	NEGATIVE
3222	nbqkveaf	dqcyfttj	112.0	37.0	32.449972958400004	96.0	172.0	2018-11-19 12:01:08.010	1.44000005722	0.0559999999999999	NEGATIVE
3223	gqhklbks	gmsxsurc	119.0	34.0	22.4087867693	71.0	178.0	2018-11-19 12:01:08	1.17999994755	0.162	NEGATIVE
3224	xqssackz	kvclyeef	121.0	36.0	24.382372978600003	68.0	167.0	2018-11-19 11:51:09	7.110000133510001	0.053	NEGATIVE
3230	qmnjpspt	hdyqtkhr	97.0	28.0	28.2828282828	77.0	165.0	2018-11-20 14:21:02.057	0.8980000019069999	0.132	NEGATIVE
3235	ecntohho	exffqgbs	123.0	24.0	22.8571428571	70.0	175.0	2018-11-21 11:41:01	0.967999994755	0.103	NEGATIVE
3240	pupoxadr	wmibpbwd	124.0	29.0	24.4646016034	65.0	163.0	2018-11-21 14:11:03	1.29999995232	0.103	NEGATIVE
3246	yomtzdqj	vqchvbyb	107.0	30.0	22.4813290657	59.0	162.0	2018-11-22 12:21:03	6.03000020981	0.09	NEGATIVE
3247	xrjcbeie	mqvdwrhj	96.0	29.0	23.9389897746	70.0	171.0	2018-11-27 14:29:22	1.09000003338	0.104	NEGATIVE
3253	dzxrxxzp	cfdotpfn	142.0	27.0	27.7322997761	83.0	173.0	2018-11-22 14:21:01	1.37000000477	0.125	NEGATIVE
3255	cmvchyij	zxuyuexo	91.0	37.0	23.046875	59.0	160.0	2018-11-22 14:21:04	1.7200000286099997	0.093	NEGATIVE
3256	rfbgecww	spxricak	89.0	26.0	22.1453287197	64.0	170.0	2018-11-22 14:21:05	0.919000029564	0.114	NEGATIVE
3257	rmgbbxkb	rgobmicp	90.0	40.0	25.2825698989	68.0	164.0	2018-11-22 14:21:08	0.717999994755	0.151	NEGATIVE
3260	ajbxdomy	mitnaiev	115.0	38.0	25.0657462196	61.0	156.0	2018-11-23 08:01:01	0.992999970913	0.1689999999999999	NEGATIVE
3262	qwktqmuy	bbjhjrfq	119.0	38.0	21.4532871972	62.0	170.0	2018-11-23 11:41:01	0.925000011921	0.196	NEGATIVE
3263	uqqifuph	pbhpnrbz	119.0	38.0	27.7008310249	81.0	171.0	2018-11-23 11:41:03	1.67999994755	0.087	NEGATIVE
3265	qlmybaug	owzeddpb	117.0	38.0	28.9590001524	76.0	162.0	2018-11-23 14:01:01	1.57000005245	0.071	NEGATIVE
3266	pyvyskaj	yghcuevc	89.0	42.0	24.5389649018	66.0	164.0	2018-11-23 14:01:02	2.40000009537	0.0969999999999999	NEGATIVE
3268	smzzrfab	zbqajeph	89.0	25.0	24.4472789116	69.0	168.0	2018-11-23 14:01:02	0.51700001955	0.128	NEGATIVE
3271	mzsnafuc	wveppwcf	104.0	37.0	23.1404958678	63.0	165.0	2018-11-26 12:21:02	1.49000000954	0.151	NEGATIVE
3273	xudhkwag	ntecowwu	122.0	37.0	24.7251829329	74.0	173.0	2018-11-26 14:11:02	1.01999998093	0.133	NEGATIVE
3274	iawcrbah	ijczyiac	138.0	29.0	21.8299521999	58.0	163.0	2018-11-26 14:20:01	1.79999995232	0.0559999999999999	NEGATIVE
3276	diitfutf	logtigux	118.0	27.0	20.4152249135	59.0	170.0	2018-11-27 07:21:03	1.04999995232	0.088	NEGATIVE
3277	xsrszzcv	jrayomja	112.0	29.0	20.3222528669	56.0	166.0	2018-11-27 07:31:01	3.42000007629	0.063	NEGATIVE
3283	oripbdic	uwxbdbly	100.0	37.0	23.1910946197	55.0	154.0	2018-11-27 14:01:01	0.8180000185969999	0.183	NEGATIVE
3284	eypkhqrr	zmxhsvxj	141.0	31.0	27.3796646836	81.0	172.0	2018-11-27 14:01:02	1.50999999046	0.08	NEGATIVE
3285	chnfwfuu	enjhfsdd	108.0	21.0	25.6543723974	69.0	164.0	2018-11-27 14:01:02	0.903999984264	0.081	NEGATIVE
3286	buakofax	wyfkgfxp	108.0	33.0	19.0450733402	57.0	173.0	2018-11-27 14:01:03	1.16999995708	0.115	NEGATIVE
3290	ldrumhgl	sddiqazr	126.0	29.0	21.3068181818	66.0	176.0	2018-11-28 14:21:02	0.416000008583	0.1669999999999999	NEGATIVE
3291	xchgvzvm	ojzhipvl	123.0	33.0	28.0276816609	81.0	170.0	2018-11-29 07:51:04.073	1.37000000477	0.108	NEGATIVE
3292	etvdziff	iaeehqku	137.0	38.0	30.8365305318	86.0	167.0	2018-11-27 14:01:03	1.00999999046	0.096	NEGATIVE
3293	yzcoicvh	cwsusylt	87.0	39.0	19.1000918274	52.0	165.0	2018-11-28 14:31:02	1.7400000095400003	0.078	NEGATIVE
3294	hiwudwlm	fnbwxrnu	85.0	34.0	21.7180660897	65.0	173.0	2018-11-29 11:40:03	0.77999997139	0.088	NEGATIVE
3297	volakwqd	ccglywql	121.0	36.0	20.7008167413	55.0	163.0	2018-11-30 12:20:04	0.6990000009540001	0.159	NEGATIVE
3298	zgpnzjhi	kogiuqzl	82.0	37.0	18.0259573786	45.0	158.0	2018-11-28 14:31:03	0.981999993324	0.122	NEGATIVE
3299	oiysigup	auwrdbch	119.0	41.0	20.0692041522	58.0	170.0	2018-11-29 11:51:01	1.21000003815	0.114	NEGATIVE
3300	ezaczhuj	xuhhjbgd	108.0	37.0	20.4491374182	55.0	164.0	2018-11-29 14:21:02	4.40999984741	0.128	NEGATIVE
3307	faximeqp	tyoikwwy	118.0	38.0	18.0697278912	51.0	168.0	2018-12-03 14:11:01	1.87999999523	0.136	NEGATIVE
3310	adfmdyak	qywnmlag	87.0	40.0	22.3214285714	63.0	168.0	2018-12-03 14:11:03	0.996999979019	0.181	NEGATIVE
3313	sbwctnyf	htmjydug	87.0	32.0	39.3021120294	107.0	165.0	2018-12-03 15:51:01	0.913999974728	0.054	NEGATIVE
3316	coabyjut	tnptscaf	91.0	35.0	29.3723973825	79.0	164.0	2018-12-04 15:11:01	0.584999978542	0.099	NEGATIVE
3321	etnwvgfp	qxxjuwfu	133.0	38.0	34.4022219417	109.0	178.0	2018-12-04 14:51:01	0.643000006676	0.069	NEGATIVE
3323	cuvnuvzp	adqsmyxk	95.0	39.0	22.5308641975	73.0	180.0	2018-12-04 14:51:02	1.14999997616	0.089	NEGATIVE
3324	hymcembp	ibpptumr	92.0	28.0	23.1206235962	70.0	174.0	2018-12-04 14:51:02	1.02999997139	0.225	NEGATIVE
3332	leqsmuac	rmbyidpb	125.0	37.0	22.3081499108	60.0	164.0	2018-12-05 14:21:03	1.25999999046	0.062	NEGATIVE
3336	welkonnt	mucfsyjv	112.0	32.0	25.6543723974	69.0	164.0	2018-12-05 14:31:03	0.898999989033	0.156	NEGATIVE
3339	jzpykeoh	fbjdqwof	87.0	36.0	20.9366391185	57.0	165.0	2018-12-06 12:30:08	1.45000004768	0.078	NEGATIVE
3341	nubmiyhr	ddbphusj	97.0	26.0	22.031725685	55.0	158.0	2018-12-06 14:11:02	1.1399999856899998	0.225	NEGATIVE
3343	ildwogft	jjojfsdy	121.0	26.0	20.4152249135	59.0	170.0	2018-12-06 14:21:01	1.51999998093	0.12	NEGATIVE
3344	szduxkla	bisfvyrk	119.0	34.0	19.1511918197	56.0	171.0	2018-12-06 14:21:02	0.941999971867	0.181	NEGATIVE
3345	lprmlmlp	mxbovuju	91.0	33.0	18.3768251529	55.0	173.0	2018-12-07 07:31:04	1.40999996662	0.091	NEGATIVE
3346	gsavcnmf	vtrrzmho	120.0	35.0	22.2753099174	69.0	176.0	2018-12-07 07:31:05	0.786000013351	0.126	NEGATIVE
3349	qmjfbvlf	rnbfcxoc	85.0	31.0	17.715419501099998	50.0	168.0	2018-12-10 12:01:02	1.95000004768	0.1889999999999999	NEGATIVE
3353	rhiynqcn	hqjamxrg	96.0	38.0	22.3081499108	60.0	164.0	2018-12-10 14:31:01	0.774999976158	0.12	NEGATIVE
3356	spsgzhwq	vqcjvymd	94.0	37.0	23.3066800531	65.0	167.0	2018-12-11 11:41:02	1.54999995232	0.103	NEGATIVE
3358	btfveshp	nfdrgjqn	80.0	31.0	30.524098776	100.0	181.0	2018-12-10 14:31:02	0.825999975204	0.0969999999999999	NEGATIVE
3359	iejbvbkj	dpqqliiy	117.0	29.0	22.4081789853	64.0	169.0	2018-12-05 12:41:03	1.70000004768	0.155	NEGATIVE
3361	fgjfolcu	hjlendaj	107.0	36.0	22.265625	57.0	160.0	2018-12-11 14:41:02	1.10000002384	0.08	NEGATIVE
3362	bldfzmvs	piiqjiub	127.0	34.0	24.6097337006	67.0	165.0	2018-12-11 15:31:02	0.6890000104899999	0.124	NEGATIVE
3363	xmclwpsm	vsswrqvc	97.0	36.0	18.339100346	53.0	170.0	2018-12-11 14:51:02	1.37000000477	0.108	NEGATIVE
3364	ouwkmlau	fmvuhiag	127.0	34.0	36.790166205	85.0	152.0	2018-12-11 14:51:02	0.358000010252	0.113	NEGATIVE
3366	mtufhpuh	pfvvbrkg	92.0	39.0	21.6333153056	64.0	172.0	2018-12-12 08:31:04	0.446000009775	0.077	NEGATIVE
3367	eosprxlq	twozpski	119.0	28.0	21.799445105	66.0	174.0	2018-12-12 08:40:02	0.493999987841	0.115	NEGATIVE
3368	hosbivvy	szdlgkag	127.0	34.0	21.3068181818	66.0	176.0	2018-12-12 12:11:02	0.6219999790190001	0.181	NEGATIVE
3369	fzifpodi	esozuhvy	96.0	33.0	18.4240362812	52.0	168.0	2018-12-12 12:11:03	1.7799999713900003	0.182	NEGATIVE
3370	ayoxiqdh	wfqltnqj	118.0	36.0	22.6757369615	64.0	168.0	2018-12-12 12:11:03	0.615000009537	0.124	NEGATIVE
3374	xcqbkzkz	ftswedjl	90.0	37.0	20.7967298935	58.0	167.0	2018-12-12 14:21:03	1.20000004768	0.105	NEGATIVE
3375	xpoizytt	ckifnucj	89.0	24.0	27.1808999082	74.0	165.0	2018-12-12 14:31:01	1.62000000477	0.08	NEGATIVE
3377	jjvbwzwu	zpctpvpf	113.0	39.0	28.6989795918	81.0	168.0	2018-12-13 14:11:02	1.07000005245	0.087	NEGATIVE
3379	esxrsapv	rafdmruf	86.0	33.0	23.1084345786	66.0	169.0	2018-12-11 14:51:02	5.61000013351	0.076	NEGATIVE
3380	lcssxyfn	uqilywib	106.0	38.0	18.359375	47.0	160.0	2018-12-12 15:01:03	2.45000004768	0.12	NEGATIVE
3381	ujrnjztj	qdeepwll	122.0	28.0	34.2935528121	90.0	162.0	2018-12-11 14:51:03	1.05999994278	0.071	NEGATIVE
3384	xxbdtjqk	snrqrobt	86.0	35.0	35.9963269054	98.0	165.0	2018-12-14 07:31:02	2.25999999046	0.084	NEGATIVE
3385	hnmgyvyz	bmfgyvtw	125.0	37.0	21.09375	54.0	160.0	2018-12-14 07:41:01	2.24000000954	0.092	NEGATIVE
3388	mzwntmci	ahzgeggq	88.0	37.0	21.9363474123	59.0	164.0	2018-12-14 07:41:02	1.35000002384	0.225	NEGATIVE
3393	yljftdyv	lpaxdtbs	133.0	43.0	24.6913580247	80.0	180.0	2018-12-13 14:11:02	2023-05-01	0.087	NEGATIVE
3394	lbwydmhn	xphfshro	153.0	36.0	22.3214285714	63.0	168.0	2018-12-13 14:21:02	0.5649999976160001	0.131	NEGATIVE
3395	idqscflq	dzrsmxgr	106.0	31.0	20.4491374182	55.0	164.0	2018-12-13 14:21:02	2025-02-01	0.066	NEGATIVE
3399	mjcywdor	bldcxmer	103.0	26.0	29.752066115700003	81.0	165.0	2018-12-17 12:21:04	1.00999999046	0.11	NEGATIVE
3400	oniiayun	dfwzpudc	104.0	33.0	20.7156938087	62.0	173.0	2018-12-17 12:21:05	0.8399999737739999	0.099	NEGATIVE
3407	ylaqgkhh	fgxxjtum	112.0	40.0	20.5693296602	56.0	165.0	2018-12-17 15:01:03.087	1.00999999046	0.191	NEGATIVE
3408	tzsvuwgi	rzzhivpz	118.0	31.0	25.816630212600003	72.0	167.0	2018-12-17 15:01:03	7.30000019073	0.094	NEGATIVE
3409	nfwdtmrt	deiloyhr	126.0	41.0	21.155294202	59.0	167.0	2018-12-17 15:01:03	1.51999998093	0.175	NEGATIVE
3415	syeepvke	yzhfjecb	147.0	38.0	20.9572742023	62.0	172.0	2018-12-18 12:01:03	2023-05-03	0.139	NEGATIVE
3416	hdtfqscv	qcjcmwtf	87.0	25.0	31.7417889004	95.0	173.0	2018-12-18 12:01:04.010	1.7400000095400003	0.108	NEGATIVE
3421	ylbgcqzi	kudcalut	118.0	31.0	19.7899709534	62.0	177.0	2018-12-19 08:07:49	1.44000005722	0.128	NEGATIVE
3423	segfzqcv	ezqadqks	94.0	30.0	23.6652443616	66.0	167.0	2018-12-19 11:51:04	0.395000010729	0.2789999999999999	NEGATIVE
3424	jvvlvfun	ocfabhll	120.0	22.0	26.0374939913	65.0	158.0	2018-12-19 14:11:03.073	2.86999988556	0.08	NEGATIVE
3426	npgptmff	vlzhneei	92.0	37.0	24.1671624033	65.0	164.0	2018-12-19 14:21:03	5.849999904630001	0.083	NEGATIVE
3431	zjnqztsr	qlyogodw	168.0	36.0	21.2952947539	63.0	172.0	2018-12-19 14:21:04	2.86999988556	0.183	NEGATIVE
3437	uzxeezhf	fkujpdzw	100.0	40.0	24.7245200085	81.0	181.0	2018-12-20 14:31:03	1.60000002384	0.073	NEGATIVE
3441	jfinqdpi	rxekueyi	95.0	38.0	23.5294117647	68.0	170.0	2018-12-20 14:41:04	0.611999988556	0.192	NEGATIVE
3447	zrwvnmty	dejrpvtq	92.0	29.0	18.1662042542	55.0	174.0	2018-12-21 11:51:03	0.936999976635	0.087	NEGATIVE
3449	tzttqrcq	ubfsywby	138.0	31.0	19.4869614512	55.0	168.0	2018-12-27 11:41:04	0.653999984264	0.207	NEGATIVE
3450	vovyyhsv	nuoqwzqa	84.0	31.0	27.3356401384	79.0	170.0	2018-12-04 14:51:03	0.5030000209809999	0.072	NEGATIVE
3452	houvyzci	mujxizql	85.0	38.0	20.9041950113	59.0	168.0	2018-12-27 14:01:03	1.1399999856899998	0.09	NEGATIVE
3457	xjqxtxzg	bsrkaipj	123.0	37.0	18.7783446712	53.0	168.0	2018-12-27 14:11:03	2.17000007629	0.059	NEGATIVE
3459	tdeahuag	jqynmnrt	97.0	33.0	20.3074122055	58.0	169.0	2018-12-28 10:01:03	1.35000002384	0.104	NEGATIVE
3460	hmgzeanu	olljqkha	100.0	27.0	28.0750429383	85.0	174.0	2019-01-02 11:30:03	1.0	0.12	NEGATIVE
3461	ipywcthn	adltqdjx	103.0	35.0	22.7731864096	62.0	165.0	2019-01-02 11:30:04	0.6179999709130001	0.203	NEGATIVE
3463	zdldalnx	tvqnqtbg	120.0	39.0	25.727555214	77.0	173.0	2019-01-02 11:30:05	0.695999979973	0.121	NEGATIVE
3464	xexdnufk	rzydaiga	120.0	36.0	22.2222222222	72.0	180.0	2019-01-02 11:30:05	0.925999999046	0.088	NEGATIVE
3465	xuvzbmgc	wgfjmdnd	90.0	38.0	20.1950922116	53.0	162.0	2019-01-02 14:11:03	1.32000005245	0.147	NEGATIVE
3467	nwwbnkif	zembrogg	105.0	29.0	21.3039485767	58.0	165.0	2019-01-02 14:11:04	0.384999990463	0.147	NEGATIVE
3470	qsnmflwu	cqrhfexk	129.0	37.0	29.068796150900003	87.0	173.0	2019-01-03 12:41:04	1.33000004292	0.092	NEGATIVE
3475	hiptcgcu	ooloqyqi	90.0	33.0	23.051754907800003	62.0	164.0	2019-01-03 14:31:03	1.51999998093	0.094	NEGATIVE
3476	rymtqhxf	gbdcktcm	94.0	28.0	22.3081499108	60.0	164.0	2019-01-03 14:31:03	1.78999996185	0.138	NEGATIVE
3480	kafhesdj	rupgfxtp	84.0	33.0	20.6192536506	61.0	172.0	2019-01-07 15:01:03	1.17999994755	0.064	NEGATIVE
3481	zmurihhb	vvvthifx	112.0	36.0	24.609375	63.0	160.0	2019-01-07 14:51:05	0.977999985218	0.146	NEGATIVE
3485	qacjkojw	jdlhgztq	89.0	34.0	22.9209710744	71.0	176.0	2019-01-07 14:21:04	1.33000004292	0.065	NEGATIVE
3487	wrekqkme	tichbffg	92.0	40.0	19.8412698413	56.0	168.0	2019-01-07 14:11:04	0.750999987125	0.157	NEGATIVE
3488	vbkfbodk	iswjqfma	110.0	32.0	19.4330132602	51.0	162.0	2019-01-07 12:30:04	0.8109999895100001	0.094	NEGATIVE
3494	fssxcxao	dvuhbdls	97.0	35.0	25.236340330100003	63.0	158.0	2019-01-04 07:01:03	2.09999990463	0.063	NEGATIVE
3495	houozlfx	xcrefkjz	84.0	28.0	26.6727632983	70.0	162.0	2019-01-03 14:31:04	1.87000000477	0.071	NEGATIVE
3502	oczwmbcn	ceqhnbhw	118.0	37.0	25.0593070266	75.0	173.0	2019-01-07 14:41:03	1.98000001907	0.099	NEGATIVE
3505	tdnajakd	afrvbjud	93.0	35.0	25.3069320475	74.0	171.0	2019-01-08 11:51:04	3.7300000190699993	0.092	NEGATIVE
3506	mowiutyn	ricnvtff	98.0	38.0	37.8772112383	91.0	155.0	2019-01-08 11:51:05.093	1.61000001431	0.051	NEGATIVE
3507	gdhvlmjs	cierqbsj	126.0	27.0	30.0914316577	78.0	161.0	2019-01-08 12:00:05	0.6779999732969999	0.138	NEGATIVE
3509	kgfopekv	zlnjtklh	107.0	42.0	31.120686707	91.0	171.0	2019-01-08 14:11:05	1.53999996185	0.069	NEGATIVE
3511	fpdwxngt	sxqreemu	94.0	27.0	31.9602272727	99.0	176.0	2019-01-08 14:21:03	0.7620000243189999	0.123	NEGATIVE
3513	erkmlgum	wequhvpz	90.0	26.0	20.6851502395	57.0	166.0	2019-01-08 14:21:05	1.20000004768	0.16	NEGATIVE
3517	qinyphag	pvcrtvoi	85.0	37.0	24.8357634994	62.0	158.0	2019-01-09 08:21:07	0.523000001907	0.092	NEGATIVE
3519	kuicvwjt	jbrrcftq	78.0	41.0	21.9713358572	65.0	172.0	2019-01-09 08:31:04	2.34999990463	0.148	NEGATIVE
3521	zhqbxbnk	abgqywwq	78.0	35.0	24.2809753428	71.0	171.0	2019-01-09 11:41:04	1.38999998569	0.1119999999999999	NEGATIVE
3523	jdeuyhjr	lazenwbt	107.0	26.0	16.3593099346	44.0	164.0	2019-01-09 14:21:04	1.36000001431	0.135	NEGATIVE
3525	hcwrlhcy	iaehemxb	136.0	28.0	26.6435986159	77.0	170.0	2019-01-09 14:11:04	0.801999986172	0.129	NEGATIVE
3526	tydcatny	mozudhdk	125.0	33.0	19.2301822289	63.0	181.0	2019-01-09 14:11:05	0.233999997377	0.186	NEGATIVE
3528	nyhevohm	bnpsgnlr	124.0	33.0	28.0403781445	70.0	158.0	2019-01-09 14:11:06	2.71000003815	0.1169999999999999	NEGATIVE
3535	dcszjfwx	kejjdakb	85.0	37.0	24.1115074647	73.0	174.0	2019-01-10 14:11:05	1.0	0.065	NEGATIVE
3536	zpdgwwlr	rsgnwhqr	87.0	37.0	25.2173585758	67.0	163.0	2019-01-10 14:21:03	3.75999999046	0.0969999999999999	NEGATIVE
3538	mnvldmqb	kgkprixt	130.0	34.0	34.4131956806	87.0	159.0	2019-01-10 14:21:05	0.6039999723430001	0.165	NEGATIVE
3539	gzrkckxp	mhbzmbij	125.0	31.0	29.4077879935	87.0	172.0	2019-01-10 14:21:06	0.5	0.186	NEGATIVE
3540	uxrxnbju	vikqdajc	108.0	29.0	39.3021120294	107.0	165.0	2019-01-10 14:21:06	2.98000001907	0.073	NEGATIVE
3545	wrivvwkr	wdstnhzh	77.0	24.0	19.7899709534	62.0	177.0	2019-01-10 14:21:05	0.57800000906	0.1969999999999999	NEGATIVE
3547	smejjclu	tqlngxsq	88.0	25.0	29.068773297800004	85.0	171.0	2019-01-11 14:11:04	0.903999984264	0.129	NEGATIVE
3552	lnozpsnx	ozfnfawh	107.0	36.0	21.872422819	61.0	167.0	2019-01-14 14:21:03	0.59500002861	0.132	NEGATIVE
3556	fbcikfuy	mdphhmzw	135.0	32.0	24.7720967103	75.0	174.0	2019-01-14 14:11:05	1.7200000286099997	0.11	NEGATIVE
3560	dqqvbacf	ryeutkru	119.0	29.0	23.0300453515	65.0	168.0	2019-01-14 12:11:03	0.7659999728200001	0.081	NEGATIVE
3562	pxjjdrdi	gkesscpu	90.0	33.0	31.9602272727	99.0	176.0	2019-01-16 14:21:04	0.675000011921	0.065	NEGATIVE
3563	qicvfclb	nwnvambh	102.0	35.0	20.9041950113	59.0	168.0	2019-01-16 14:21:05	0.722999989986	0.158	NEGATIVE
3564	aeolgqsq	gqzhtrlr	109.0	28.0	23.1206235962	70.0	174.0	2019-01-16 14:21:05.080	2.29999995232	0.061	NEGATIVE
3565	bhktiotb	wjeejemd	142.0	30.0	19.8412698413	56.0	168.0	2019-01-16 14:21:04.033	0.709999978542	0.148	NEGATIVE
3568	mwcokcqo	awnitkbx	127.0	32.0	18.7109492466	56.0	173.0	2019-01-16 11:51:08	2.66000008583	0.16	NEGATIVE
3570	khgqapdo	chtvgqtu	116.0	37.0	27.3796646836	81.0	172.0	2019-01-15 14:11:07	0.8909999728200001	0.066	NEGATIVE
3571	bwgadyfr	dgdchlxy	113.0	21.0	20.7612456747	60.0	170.0	2019-01-15 14:11:07	0.486999988556	0.1119999999999999	NEGATIVE
3576	aqsmuhby	lhmsppsf	91.0	38.0	22.8571428571	70.0	175.0	2019-01-15 11:51:05	0.472000002861	0.165	NEGATIVE
3578	mbbffqty	derdbceh	82.0	34.0	33.8340273647	91.0	164.0	2019-01-15 14:11:06	1.7400000095400003	0.057	NEGATIVE
3579	bjgzimag	pripsecr	92.0	43.0	21.6333153056	64.0	172.0	2019-01-17 14:11:07.073	0.776000022888	0.174	NEGATIVE
3586	owvedzxr	heoxmfgh	89.0	27.0	21.0076677987	60.0	169.0	2019-01-17 14:11:09	1.08000004292	0.075	NEGATIVE
3589	erapmrot	jrcyielb	111.0	30.0	21.4691504822	65.0	174.0	2019-01-17 14:21:08.013	4.09000015259	0.1	NEGATIVE
3592	gdfertuw	gylwemtb	106.0	35.0	22.1453287197	64.0	170.0	2019-01-17 12:01:06	1.88999998569	0.0969999999999999	NEGATIVE
3596	eymknyrz	tgaihpqj	99.0	39.0	26.0261748959	70.0	164.0	2019-01-17 11:51:06	3.5199999809300007	0.111	NEGATIVE
3598	qdydtvmx	hothxkcr	145.0	37.0	25.259515570900003	73.0	170.0	2019-01-18 08:11:05	1.59000003338	0.086	NEGATIVE
3602	vxkbtomd	bgvqoigv	110.0	41.0	19.233560749	53.0	166.0	2019-01-18 08:21:08.003	3.28999996185	0.2	NEGATIVE
3603	qjaeblsz	bsliaqro	119.0	39.0	20.1950922116	53.0	162.0	2019-01-18 08:21:09.037	3.99000000954	0.1159999999999999	NEGATIVE
3607	zsgrmgtk	ssnhqntr	113.0	35.0	25.7116620753	70.0	165.0	2019-01-18 12:21:10	2.07999992371	0.062	NEGATIVE
3608	akmcgloq	kcvkfxlk	86.0	36.0	22.8373702422	66.0	170.0	2019-01-18 12:31:06	1.40999996662	0.086	NEGATIVE
3609	rfxkgfdc	sjfbwunu	98.0	28.0	19.1000918274	52.0	165.0	2019-01-18 14:01:06	1.76999998093	0.143	NEGATIVE
3611	jjivdnuh	yvwvotjp	99.0	39.0	20.0773349197	54.0	164.0	2019-01-21 11:50:06.047	1.64999997616	0.086	NEGATIVE
3613	aorzwbjb	xrnovenj	88.0	21.0	20.281233099	60.0	172.0	2019-01-16 07:21:04	1.26999998093	0.119	NEGATIVE
3616	gzxmmvxr	dywvzbha	112.0	36.0	27.6360544218	78.0	168.0	2019-01-21 14:20:05.090	0.626999974251	0.0969999999999999	NEGATIVE
3619	hqibcsbv	gzriozez	98.0	37.0	25.9515570934	75.0	170.0	2019-01-21 14:31:05	1.47000002861	0.107	NEGATIVE
3620	wuenqawr	bzprsiqd	136.0	27.0	24.5243463471	62.0	159.0	2019-01-21 14:31:06	0.916000008583	0.162	NEGATIVE
3621	ffktbbtk	lswfgsnt	87.0	36.0	26.6193433895	69.0	161.0	2019-01-21 14:31:06	1.65999996662	0.077	NEGATIVE
3626	lrgpgwth	zerqoylh	131.0	36.0	20.8325296092	54.0	161.0	2019-01-22 14:20:01	0.5339999794960001	0.173	NEGATIVE
3628	tkvlxpzd	pmrourap	147.0	33.0	24.8015873016	70.0	168.0	2019-01-22 14:30:02	3.36999988556	0.073	NEGATIVE
3630	ndfpglqy	ubkzcoht	115.0	34.0	24.005486968400003	63.0	162.0	2019-01-23 11:51:01	1.20000004768	0.085	NEGATIVE
3632	fexqhdnc	dshedjla	82.0	36.0	20.9839876033	65.0	176.0	2019-01-22 14:30:01	0.8849999904629999	0.084	NEGATIVE
3637	cbgcyazc	olfaeoaf	88.0	31.0	16.5606533931	44.0	163.0	2019-01-23 14:21:00	1.34000003338	0.114	NEGATIVE
3638	jvkagxjr	nhhvaqjq	130.0	28.0	26.171875	67.0	160.0	2019-01-23 14:21:01	2.19000005722	0.159	NEGATIVE
3639	dxohaqba	phakzjhz	85.0	30.0	27.6360544218	78.0	168.0	2019-01-24 11:51:02	2.19000005722	0.079	NEGATIVE
3641	olpwtzdq	lfwasxgu	90.0	26.0	17.6470588235	51.0	170.0	2019-01-24 12:01:04	1.16999995708	0.069	NEGATIVE
3642	lfjyxuxd	kwuorfcx	129.0	40.0	23.0400201995	73.0	178.0	2019-01-24 12:01:06	1.1100000143100002	0.153	NEGATIVE
3644	rairhhsg	xvfdivjo	83.0	39.0	20.6575400021	59.0	169.0	2019-01-24 12:11:02.007	1.08000004292	0.128	NEGATIVE
3645	elcvxtrp	hqvekjcc	122.0	27.0	21.6128117914	61.0	168.0	2019-01-24 14:11:01	1.00999999046	0.077	NEGATIVE
3648	lzopbjgn	ugnqizvi	110.0	37.0	24.9770431589	68.0	165.0	2019-01-24 14:21:02.090	0.616999983788	0.2	NEGATIVE
3649	wggcbius	amvorhfi	98.0	39.0	28.3937263386	84.0	172.0	2019-01-24 14:21:02	1.60000002384	0.051	NEGATIVE
3654	djkcutrb	dbezjtfn	112.0	37.0	28.3265803722	79.0	167.0	2019-01-24 14:31:01	0.568000018597	0.08	NEGATIVE
3655	frtfhuhr	idyxlpbr	83.0	31.0	17.6470588235	51.0	170.0	2019-01-25 14:21:01	2.17000007629	0.1009999999999999	NEGATIVE
3656	byjmicag	aqvjlfdg	122.0	38.0	27.4285714286	84.0	175.0	2019-01-25 14:21:02	2.15000009537	0.178	NEGATIVE
3657	cslhnpoj	jopfzmve	125.0	29.0	23.711844631	63.0	163.0	2019-01-25 14:21:02	1.7799999713900003	0.249	NEGATIVE
3658	guxvinsn	umwlrwnz	84.0	39.0	24.023808670100003	67.0	167.0	2019-01-28 12:41:01	2.19000005722	0.154	NEGATIVE
3660	iifhixzh	mkznxuwn	90.0	37.0	23.8751147842	65.0	165.0	2019-01-28 12:41:04	2025-01-01	0.103	NEGATIVE
3661	rxmrkgwd	sdfongsx	130.0	25.0	22.3132784291	55.0	157.0	2019-01-28 14:21:00	0.8149999976160001	0.098	NEGATIVE
3662	hkcrscfz	axtpmhkt	116.0	29.0	26.1492768595	81.0	176.0	2019-01-28 14:21:02	1.30999994278	0.098	NEGATIVE
3666	humngfnl	zxqdycys	114.0	35.0	24.0882231172	64.0	163.0	2019-01-29 11:51:01	2.98000001907	0.192	NEGATIVE
3668	bilwiosv	tsjrxbyo	117.0	40.0	22.206330686100003	59.0	163.0	2019-01-29 11:51:03	1.1100000143100002	0.161	NEGATIVE
3669	mjfqniqb	wopdnoxh	132.0	35.0	29.6426854671	74.0	158.0	2019-01-29 14:21:02	1.21000003815	0.107	NEGATIVE
3672	afqzztkw	cjgafzqc	86.0	25.0	18.7783446712	53.0	168.0	2019-01-29 14:31:02	1.02999997139	0.09	NEGATIVE
3673	qdkhqbhd	zvloxtnl	115.0	35.0	26.5731292517	75.0	168.0	2019-01-29 14:31:02	2.6099998951	0.103	NEGATIVE
3677	jdvyglqg	cstkmfrl	89.0	33.0	30.4052925256	91.0	173.0	2019-01-28 12:41:03	1.70000004768	0.074	NEGATIVE
3678	cnhwluxr	bprvymgb	93.0	38.0	21.7192501143	57.0	162.0	2019-01-28 14:21:01	0.8569999933239999	0.2019999999999999	NEGATIVE
3683	bbnxuoor	guwxqvcz	112.0	38.0	19.8412698413	56.0	168.0	2019-01-29 14:41:00	5.44000005722	0.073	NEGATIVE
3684	rrakovwh	xmesdvct	99.0	25.0	23.4235574063	63.0	164.0	2019-01-29 14:41:01	0.6890000104899999	0.149	NEGATIVE
3685	cngdgmhu	qalprfza	85.0	31.0	18.6453440425	52.0	167.0	2019-01-29 14:41:01	1.0	0.115	NEGATIVE
3699	qoqrozyi	fztmdyjl	113.0	32.0	25.6055363322	74.0	170.0	2019-01-31 12:31:02	1.82000005245	0.088	NEGATIVE
3700	rvjxzolx	bldnjasl	111.0	27.0	21.3039485767	58.0	165.0	2019-01-31 14:11:01	1.63999998569	0.065	NEGATIVE
3701	tnkvlgmx	hqrayjot	149.0	39.0	36.3321799308	105.0	170.0	2019-01-31 14:11:02	1.62999999523	0.075	NEGATIVE
3702	gelvazqm	denwjnxz	122.0	35.0	23.0300453515	65.0	168.0	2019-01-31 14:21:01	1.62000000477	0.078	NEGATIVE
3709	rdgwrwjc	jjrhwrvm	125.0	36.0	26.5432098765	86.0	180.0	2019-01-31 14:31:01	1.34000003338	0.072	NEGATIVE
3711	qvhdawwz	binnbkdz	87.0	38.0	25.56495392	81.0	178.0	2019-02-01 14:01:01	2.54999995232	0.061	NEGATIVE
3712	akedjees	jshwhvfn	94.0	34.0	23.1833910035	67.0	170.0	2019-02-01 14:01:02	3.32999992371	0.108	NEGATIVE
3713	rkrpvxvv	aqzstjrw	133.0	30.0	21.5645449137	58.0	164.0	2019-02-01 14:01:03.057	1.1100000143100002	0.1639999999999999	NEGATIVE
3714	uisgnbqx	lgwdfahq	117.0	41.0	24.2512783053	83.0	185.0	2019-02-04 11:41:01	2.52999997139	0.093	NEGATIVE
3716	aalkdqln	ygerqnya	127.0	27.0	25.5296448712	67.0	162.0	2019-02-01 07:41:02	4.82999992371	0.123	NEGATIVE
3718	vbswuojb	oscwwwap	123.0	38.0	22.9853975122	68.0	172.0	2019-02-04 14:11:02	0.570999979973	0.165	NEGATIVE
3720	hosjadkq	anfthetz	85.0	41.0	21.3382106386	56.0	162.0	2019-02-04 14:11:03	0.7350000143050001	0.121	NEGATIVE
3722	xstxdxhw	cbptvlix	86.0	32.0	32.9120128847	94.0	169.0	2019-02-04 14:20:02	2.07999992371	0.1009999999999999	NEGATIVE
3727	svasrqar	hhbrvgbu	78.0	41.0	20.1955782313	57.0	168.0	2019-02-04 14:11:04	0.3889999985689999	0.205	NEGATIVE
3729	rafdwkxs	iffbaqkp	84.0	36.0	28.196921201	74.0	162.0	2019-02-08 06:30:01	1.7599999904599997	0.1009999999999999	NEGATIVE
3731	ygvnyrtq	qdavmshs	113.0	37.0	21.9363474123	59.0	164.0	2019-02-07 15:51:01	1.22000002861	0.208	NEGATIVE
3732	cdgqgbfc	xqjiqxoq	82.0	28.0	19.6051919957	58.0	172.0	2019-02-06 15:41:01	1.7599999904599997	0.1669999999999999	NEGATIVE
3733	grktcfgo	ysguvdbz	124.0	25.0	19.1000918274	52.0	165.0	2019-02-06 14:21:02	1.1100000143100002	0.185	NEGATIVE
3734	ykdftifp	jbqwnpxx	120.0	21.0	20.202020202	55.0	165.0	2019-02-06 14:21:01	0.53100001812	0.223	NEGATIVE
3736	vakigong	swiutbmn	130.0	30.0	21.707923392	62.0	169.0	2019-02-06 14:41:00	0.463999986649	0.184	NEGATIVE
3737	gixmulyu	quwchlxe	128.0	32.0	21.0076677987	60.0	169.0	2019-02-06 14:50:01	1.37999999523	0.182	NEGATIVE
3741	iwxooueq	qemijqcu	147.0	34.0	22.5306122449	69.0	175.0	2019-02-06 12:21:01	1.20000004768	0.2	NEGATIVE
3742	toigxlxv	immgbqgz	111.0	32.0	18.5131986339	58.0	177.0	2019-02-06 11:51:02	3.7699999809300007	0.1	NEGATIVE
3745	nbkmgtzk	zkqftznq	91.0	29.0	21.2585034014	60.0	168.0	2019-02-05 14:21:02	0.901000022888	0.089	NEGATIVE
3746	xqkqtlpo	dmuiglkk	90.0	37.0	26.3464940344	70.0	163.0	2019-02-05 14:21:02	2.13000011444	0.059	NEGATIVE
3748	mhbcuxch	bjjcocgu	90.0	29.0	20.0474456213	60.0	173.0	2019-02-05 14:11:01	0.999000012875	0.079	NEGATIVE
3749	yxvgivqh	bqblyzxi	114.0	36.0	19.8176773682	60.0	174.0	2019-02-05 14:11:01	0.790000021458	0.132	NEGATIVE
3750	hhbpbqni	yvercsfy	84.0	33.0	26.1224489796	80.0	175.0	2019-02-05 14:11:00	0.8560000061990001	0.115	NEGATIVE
3755	sjthigcg	qkumwvsv	79.0	31.0	32.7186198691	88.0	164.0	2019-02-08 06:41:01	0.8539999723430001	0.083	NEGATIVE
3756	iycsjqxo	puxnqxhg	119.0	24.0	27.053802774	71.0	162.0	2019-02-08 06:51:01.060	1.86000001431	0.059	NEGATIVE
3759	apuslvnh	omimmdiq	81.0	32.0	22.0385674931	60.0	165.0	2019-02-08 07:01:01	4.28000020981	0.103	NEGATIVE
3769	tnzsvtiz	qivqmvmx	105.0	28.0	21.7180660897	65.0	173.0	2019-02-11 14:21:02	1.49000000954	0.086	NEGATIVE
3770	ezkevijz	kwmmzvao	91.0	34.0	25.0135208221	74.0	172.0	2019-02-11 14:41:01	1.21000003815	0.102	NEGATIVE
3772	ocwnmggw	qjqjtjzc	129.0	25.0	25.970115548200003	69.0	163.0	2019-02-11 14:51:01	0.432000011206	0.158	NEGATIVE
3778	bcveyhxa	jvgtloku	86.0	33.0	21.0771952275	56.0	163.0	2019-02-12 14:11:02	1.6699999570800002	0.081	NEGATIVE
3787	cuklwlvv	hupnwhwn	114.0	27.0	19.1953027965	51.0	163.0	2019-02-14 07:21:01	0.588999986649	0.135	NEGATIVE
3790	nwgxazdw	wvsgvddf	125.0	43.0	19.0311418685	55.0	170.0	2019-02-14 12:21:03.037	2.73000001907	0.068	NEGATIVE
3792	dmimjfvk	ranuhhow	104.0	44.0	24.0929705215	68.0	168.0	2019-02-14 14:21:01.067	1.04999995232	0.119	NEGATIVE
3793	zalikgwf	xwnrtshg	90.0	31.0	29.7577854671	86.0	170.0	2019-02-14 14:01:01	0.726000010967	0.121	NEGATIVE
3794	dfqbhlsn	xgjaaupz	97.0	40.0	23.051754907800003	62.0	164.0	2019-02-14 14:01:01	0.97000002861	0.148	NEGATIVE
3798	sekuxlwv	ncmplagz	134.0	42.0	27.7634297521	86.0	176.0	2019-02-15 07:30:02	0.51599997282	0.143	NEGATIVE
3800	cibppiky	nxwolwmj	144.0	26.0	24.21875	62.0	160.0	2019-02-18 14:01:01	0.6179999709130001	0.13	NEGATIVE
3804	nefzcbjq	qkttvxjs	109.0	30.0	22.8571428571	70.0	175.0	2019-02-18 15:00:01	0.954999983311	0.142	NEGATIVE
3805	xsswpqpv	okxqpqnz	95.0	39.0	26.2917238226	69.0	162.0	2019-02-18 14:11:03	1.92999994755	0.095	NEGATIVE
3807	gskpclvg	igzjspyc	127.0	31.0	27.6887781338	70.0	159.0	2019-02-18 14:11:02	1.04999995232	0.095	NEGATIVE
3810	epznshpj	dvfxzlvb	118.0	35.0	21.6128117914	61.0	168.0	2019-02-18 14:11:01	0.708999991417	0.105	NEGATIVE
3813	sqlqtzrg	xagkoguc	117.0	29.0	23.5102040816	72.0	175.0	2019-02-18 11:41:01	1975-01-01	0.136	NEGATIVE
3817	pfutnemw	hzwbkwcz	89.0	33.0	28.3737024221	82.0	170.0	2019-02-19 14:21:01	2.36999988556	0.085	NEGATIVE
3818	braupnqy	exgcroqg	126.0	38.0	24.4646016034	65.0	163.0	2019-02-19 14:21:01	1.62999999523	0.181	NEGATIVE
3821	zlawavtz	bkpigfcs	131.0	29.0	19.721036968	55.0	167.0	2019-02-19 14:21:03	1.67999994755	0.105	NEGATIVE
3822	arimqijn	kwkiskux	125.0	32.0	20.1091640333	63.0	177.0	2019-02-19 14:21:03	1.28999996185	0.2	NEGATIVE
3823	ywdeksln	dehijkwl	116.0	39.0	23.4235574063	63.0	164.0	2019-02-19 14:21:04	1.62999999523	0.154	NEGATIVE
3824	twqqyqmq	qtubgghn	85.0	36.0	19.3337299227	52.0	164.0	2019-02-19 14:31:00	1.6699999570800002	0.173	NEGATIVE
3827	qahhedyj	ioqflaua	118.0	30.0	23.507805326	64.0	165.0	2019-02-20 12:31:01	2.25999999046	0.067	NEGATIVE
3833	oshshwfg	zxrmwjie	90.0	33.0	26.0374939913	65.0	158.0	2019-02-20 14:31:01	4.269999980930001	0.122	NEGATIVE
3834	tpsnhpvq	ccgtfgyr	131.0	29.0	25.558846200700003	63.0	157.0	2019-02-20 14:31:01	1.02999997139	0.139	NEGATIVE
3836	tpmgbkaq	rgdslsnp	120.0	34.0	20.147971991	61.0	174.0	2019-02-21 14:21:02	0.330000013113	0.266	NEGATIVE
3840	uswgzdpk	lrvsvnro	88.0	37.0	28.0816326531	86.0	175.0	2019-02-21 14:31:00	1.07000005245	0.111	NEGATIVE
3842	ybmtlvfn	sftwopdq	102.0	30.0	16.7062046844	50.0	173.0	2019-02-21 14:21:01	8.81000041962	0.087	NEGATIVE
3843	hczborzs	vectsngi	107.0	39.0	25.2493372049	80.0	178.0	2019-02-21 14:21:02	0.77999997139	0.1119999999999999	NEGATIVE
3846	orsdhmmx	eddiyrhq	132.0	30.0	24.7720967103	75.0	174.0	2019-02-20 14:41:00	2.46000003815	0.089	NEGATIVE
3847	wgikxygc	vvmqigvq	89.0	38.0	22.0385674931	60.0	165.0	2019-02-19 12:20:02	3.61999988556	0.108	NEGATIVE
3850	xtsyfeck	ttmxnzqu	89.0	38.0	20.0288415318	50.0	158.0	2019-02-26 12:01:01	1.33000004292	0.152	NEGATIVE
3851	adogvgjm	tmrxnepo	135.0	30.0	24.0929705215	68.0	168.0	2019-02-26 12:01:01	0.587000012398	0.134	NEGATIVE
3852	dwcrpkcv	dplwvyyk	131.0	38.0	21.2585034014	60.0	168.0	2019-02-26 11:51:02	4.28000020981	0.1	NEGATIVE
3853	qadjtlyc	vxwebeel	92.0	33.0	20.9366391185	57.0	165.0	2019-02-26 11:51:01	1.57000005245	0.107	NEGATIVE
3855	ubjprmio	dbsdweyw	94.0	36.0	20.8611196608	61.0	171.0	2019-02-25 12:21:00	1.40999996662	0.127	NEGATIVE
3857	htypupnr	rlsirrre	157.0	23.0	24.5089457652	70.0	169.0	2019-02-25 12:21:01	0.8460000157359999	0.129	NEGATIVE
3858	uawkflkg	ibrojrbs	88.0	36.0	20.4491374182	55.0	164.0	2019-02-26 14:21:01.073	1.98000001907	0.094	NEGATIVE
3859	lwmluago	wkjvpzkw	128.0	38.0	28.3737024221	82.0	170.0	2019-02-26 14:21:01	1.87999999523	0.111	NEGATIVE
3860	lxvyzugx	uybtmblb	126.0	33.0	23.0300453515	65.0	168.0	2019-02-26 14:21:01	0.972999989986	0.13	NEGATIVE
3862	hjcddrpm	zejipaca	98.0	33.0	23.7386621315	67.0	168.0	2019-02-26 14:21:02	0.935000002384	0.119	NEGATIVE
3863	pzcybvcv	acrooiku	95.0	33.0	27.7447483155	84.0	174.0	2019-02-26 14:30:01	0.726000010967	0.091	NEGATIVE
3866	vcifwjpc	sahceudt	126.0	28.0	26.1286108289	72.0	166.0	2019-02-28 12:01:01	2025-01-01	0.078	NEGATIVE
3872	weuibzhk	tzdmzyai	141.0	20.0	27.34375	70.0	160.0	2019-02-28 14:21:02	0.899999976158	0.1009999999999999	NEGATIVE
3881	copuhmjv	xezhfnwn	106.0	28.0	29.744199881	80.0	164.0	2019-02-28 14:31:02	1.50999999046	0.085	NEGATIVE
3882	umgdlebt	zhhwlxyc	121.0	35.0	21.4532871972	62.0	170.0	2019-03-05 12:19:05	1.62000000477	0.086	NEGATIVE
3884	ipxzmpsn	tgyvdpqw	120.0	38.0	22.6473769605	67.0	172.0	2019-03-01 13:41:01	0.912999987602	0.151	NEGATIVE
3890	iimcerrk	asjfvoiq	83.0	29.0	20.0288415318	50.0	158.0	2019-03-04 14:01:09	5.599999904630001	0.095	NEGATIVE
3892	aymdfint	vlvinnbw	123.0	34.0	24.0929705215	68.0	168.0	2019-03-04 14:11:09	1.37000000477	0.176	NEGATIVE
3894	qnfslqfd	eysoofmw	103.0	30.0	28.196921201	74.0	162.0	2019-03-04 14:11:11.010	0.8140000104899999	0.102	NEGATIVE
3896	rtvmmyvy	mvhfapff	126.0	39.0	24.9134948097	72.0	170.0	2019-03-05 12:11:13	1.08000004292	0.138	NEGATIVE
3898	swlanofi	krukuozn	81.0	33.0	22.6757369615	64.0	168.0	2019-03-05 12:11:14	1.51999998093	0.144	NEGATIVE
3900	mkpmdttd	bpyhmqvm	77.0	35.0	21.7738423574	60.0	166.0	2019-03-04 14:11:09	1.33000004292	0.08	NEGATIVE
3901	qepzuvaa	asmihjpo	111.0	34.0	27.34375	70.0	160.0	2019-03-05 12:31:14	0.919000029564	0.113	NEGATIVE
3902	bncturdv	xghgefvc	113.0	40.0	22.5895514361	63.0	167.0	2019-03-05 14:11:13	2.08999991417	0.053	NEGATIVE
3904	ngobzhqt	ochuioep	94.0	29.0	20.9366391185	57.0	165.0	2019-03-05 14:21:15	1.92999994755	0.109	NEGATIVE
3905	lhlkyumq	vnzaxczx	118.0	36.0	25.476660092	62.0	156.0	2019-03-05 14:11:13	1.95000004768	0.124	NEGATIVE
3916	sxkxanja	cdzrgmhl	96.0	29.0	23.0111768573	56.0	156.0	2019-03-06 14:11:13	6.2100000381500005	0.111	NEGATIVE
3922	jlsdndkm	nlsqdqym	82.0	41.0	24.5351239669	76.0	176.0	2019-03-07 14:10:19	1.25999999046	0.065	NEGATIVE
3923	rnwsqped	euumvuae	94.0	38.0	21.3577955954	61.0	169.0	2019-03-07 14:01:15	0.574000000954	0.149	NEGATIVE
3926	pmrlivlb	nuuskybs	92.0	27.0	17.578125	45.0	160.0	2019-03-08 12:41:17	1.10000002384	0.14	NEGATIVE
3927	bwxipacr	yzwmfpbc	89.0	38.0	23.051754907800003	62.0	164.0	2019-03-08 12:51:11	2.88000011444	0.13	NEGATIVE
3929	menzbmad	sxzlcbxx	87.0	33.0	26.4235698243	80.0	174.0	2019-03-08 14:01:21	0.5600000023839999	0.128	NEGATIVE
3933	lijndxto	zuqwdvjq	101.0	42.0	23.8751147842	65.0	165.0	2019-03-11 12:21:24.070	2.73000001907	0.139	NEGATIVE
3934	adupxrun	jxwolvlj	89.0	37.0	28.4409549752	71.0	158.0	2019-03-11 12:31:22	2.42000007629	0.065	NEGATIVE
3938	fybayjoh	axvkhdrz	115.0	45.0	20.7967298935	58.0	167.0	2019-03-11 14:11:17	3.70000004768	0.1009999999999999	NEGATIVE
3941	gnowzhat	igqumpxi	135.0	35.0	30.46875	78.0	160.0	2019-03-11 14:11:18	4.0	0.109	NEGATIVE
3942	covnkzfb	jszdiwkd	90.0	40.0	22.4600343506	68.0	174.0	2019-03-11 14:11:19	2.23000001907	0.1159999999999999	NEGATIVE
3947	drhoimoy	lmydovsg	83.0	37.0	30.859375	79.0	160.0	2019-03-12 14:01:10	1.17999994755	0.088	NEGATIVE
3952	kzqvefte	jtxnvaig	132.0	31.0	24.0344071513	57.0	154.0	2019-03-13 14:01:03	0.458000004292	0.152	NEGATIVE
3957	bjeqdlne	pisjuadk	91.0	27.0	21.6712580349	59.0	165.0	2019-03-07 13:01:10	0.811999976635	0.128	NEGATIVE
3959	gzwsjnhk	iqgmpeap	126.0	32.0	18.2857142857	56.0	175.0	2019-03-13 14:11:01	0.544000029564	0.111	NEGATIVE
3965	mdjfbcyb	pvbntyey	116.0	38.0	23.507805326	64.0	165.0	2019-03-14 12:51:01	1.21000003815	0.114	NEGATIVE
3967	nqupmjwc	zjfsvgoo	112.0	37.0	29.410734918200003	84.0	169.0	2019-03-14 14:21:03.050	0.92199999094	0.104	NEGATIVE
3969	pvlniwku	vyujrfhv	119.0	23.0	19.3771626298	56.0	170.0	2019-03-15 08:21:02.053	1.03999996185	0.144	NEGATIVE
3970	javrmrgu	hcqifpyj	111.0	41.0	29.0532879819	82.0	168.0	2019-03-15 08:21:02	0.745000004768	0.091	NEGATIVE
3972	qoqtsgmg	lrtnliwj	136.0	35.0	23.051754907800003	62.0	164.0	2019-03-15 14:11:02	0.601999998093	0.173	NEGATIVE
3974	fjikbwbr	jszhzgku	107.0	39.0	28.6989795918	81.0	168.0	2019-03-15 14:01:09	1.4199999570800002	0.085	NEGATIVE
3975	yvwokwvk	pxtqekpw	110.0	35.0	25.727555214	77.0	173.0	2019-03-15 12:01:02	1975-05-01	0.086	NEGATIVE
3978	auabdbwf	pnvjsjyg	92.0	35.0	24.7409372871	69.0	167.0	2019-03-15 14:01:04	1.4199999570800002	0.141	NEGATIVE
3985	yzoptvwg	rwukghgg	91.0	37.0	20.8085612366	63.0	174.0	2019-03-18 14:11:03	1.20000004768	0.166	NEGATIVE
3986	pdlbctjd	kmlqtvus	114.0	34.0	20.8979591837	64.0	175.0	2019-03-18 14:11:04	0.676999986172	0.138	NEGATIVE
3987	ulayeajy	trtbnzkk	99.0	38.0	30.846276673	85.0	166.0	2019-03-18 14:21:01	1.15999996662	0.1009999999999999	NEGATIVE
3991	gefoprri	iokxpqjm	127.0	36.0	23.8751147842	65.0	165.0	2019-03-22 14:16:04.093	2.83999991417	0.1	NEGATIVE
3994	mbcdmyoz	czljpeum	115.0	37.0	23.5294117647	68.0	170.0	2019-03-19 14:11:02	1.40999996662	0.12	NEGATIVE
3996	ziguapmo	ggkpaiat	126.0	30.0	20.1994697639	64.0	178.0	2019-03-19 12:21:03	1.50999999046	0.123	NEGATIVE
4000	jjtdunih	mvmpwlfz	121.0	29.0	25.4028160836	70.0	166.0	2019-03-21 14:11:01	1.46000003815	0.089	NEGATIVE
4003	qgmbitqg	rgnfdmhc	104.0	35.0	27.8158817253	73.0	162.0	2019-03-21 14:11:02	0.915000021458	0.09	NEGATIVE
4005	rsmqbluu	qqvmfagc	94.0	38.0	23.5294117647	68.0	170.0	2019-03-21 14:11:04	0.596000015736	0.121	NEGATIVE
4009	oqeizpaj	hhdbneer	92.0	23.0	22.0385674931	60.0	165.0	2019-03-21 11:51:01	2.3599998951	0.211	NEGATIVE
4014	liawvtgw	eamxtfnz	78.0	29.0	21.1927424152	57.0	164.0	2019-03-20 14:11:03	0.708999991417	0.178	NEGATIVE
4017	mseatyec	ikmviehr	124.0	28.0	26.0789715335	71.0	165.0	2019-03-21 14:21:01	0.412999987602	0.125	NEGATIVE
4020	qdrexjfl	aynhucvq	119.0	42.0	25.6402429718	84.0	181.0	2019-03-22 07:21:01	0.485000014305	0.109	NEGATIVE
4021	xssqpgkl	wjuzobhr	84.0	40.0	27.1527105896	87.0	179.0	2019-03-22 11:51:02	0.991999983788	0.102	NEGATIVE
4024	wfyteprf	yqxfnrbx	118.0	29.0	20.7612456747	60.0	170.0	2019-03-22 11:41:02	0.6359999775890001	0.098	NEGATIVE
4025	pomgmitu	givsuwqp	81.0	42.0	26.6435986159	77.0	170.0	2019-03-22 11:51:02.053	0.8569999933239999	0.1159999999999999	NEGATIVE
4032	pisjatlb	pvhnfihk	118.0	28.0	22.1297397278	67.0	174.0	2019-03-25 14:11:02	0.592999994755	0.1639999999999999	NEGATIVE
4033	khurtbsb	ndvcrsto	121.0	31.0	26.2595847484	75.0	169.0	2019-03-25 14:11:04	0.813000023365	0.114	NEGATIVE
4034	fojzspvs	rmjjkuss	120.0	41.0	17.9150892374	53.0	172.0	2019-03-25 14:11:04	0.6240000128750001	0.214	NEGATIVE
4039	ycilexbd	rdbcrswu	109.0	38.0	20.5456936226	50.0	156.0	2019-03-25 11:41:02	2.18000006676	0.098	NEGATIVE
4042	jisqekbr	okqswyon	118.0	32.0	27.0992510068	72.0	163.0	2019-03-26 11:50:02.040	0.898999989033	0.207	NEGATIVE
4043	arcatiqs	jjauwrcy	96.0	37.0	20.0692041522	58.0	170.0	2019-03-26 11:50:03	1.02999997139	0.14	NEGATIVE
4044	ohihckya	mptjliaa	97.0	34.0	23.1206235962	70.0	174.0	2019-03-26 11:41:03	1.38999998569	0.063	NEGATIVE
4048	amdlddsb	bfieqhlp	110.0	40.0	21.2952947539	63.0	172.0	2019-03-26 14:41:02	0.6280000209809999	0.103	NEGATIVE
4049	iupoaqoh	depayoef	127.0	37.0	19.0311418685	55.0	170.0	2019-03-26 14:41:03	0.550000011921	0.182	NEGATIVE
4051	rrvisupe	bntvmakg	150.0	33.0	23.1833910035	67.0	170.0	2019-03-27 07:01:02.047	0.59500002861	0.136	NEGATIVE
4053	wzqlhgnm	yddowvjw	113.0	27.0	17.9282154254	50.0	167.0	2019-03-27 12:31:04.093	0.7300000190729999	0.1639999999999999	NEGATIVE
4054	idqgqaah	bcgzuoip	90.0	30.0	21.551020408200003	66.0	175.0	2019-03-27 12:31:01	1.7200000286099997	0.1119999999999999	NEGATIVE
4056	zfgbjmly	rctpacoc	126.0	41.0	25.8645124717	73.0	168.0	2019-03-27 12:31:04	1.69000005722	0.086	NEGATIVE
4064	yzsjbsxs	zirzbvvk	120.0	26.0	21.155294202	59.0	167.0	2019-03-29 07:10:02	1.52999997139	0.192	NEGATIVE
4068	sqixovcx	qgniwrda	90.0	33.0	19.3624726595	54.0	167.0	2019-03-28 14:21:04	1.92999994755	0.092	NEGATIVE
4071	mvjizdpi	ssxdbglr	135.0	23.0	30.8539944904	84.0	165.0	2019-03-28 14:21:01	0.5910000205039999	0.165	NEGATIVE
4072	bicxvpet	ukiyszhi	115.0	33.0	30.4438391283	76.0	158.0	2019-03-28 14:11:01	1.87999999523	0.105	NEGATIVE
4076	kamvexjo	xytuqsgv	122.0	42.0	34.1597796143	93.0	165.0	2019-03-12 14:10:22	2.72000002861	0.086	NEGATIVE
4085	asjhpdwv	ytrkvgsd	78.0	31.0	34.4841575723	85.0	157.0	2019-04-02 11:21:02	0.264999985695	0.084	NEGATIVE
4086	lyxwlxnn	ovirqgcb	115.0	29.0	19.8412698413	56.0	168.0	2019-04-02 11:21:03	0.833999991417	0.093	NEGATIVE
4087	ykurirnm	whuwyffg	110.0	35.0	25.9630479411	86.0	182.0	2019-04-02 13:11:01	0.270000010729	0.075	NEGATIVE
4089	dczrnyja	urwbftae	134.0	30.0	29.7056440724	77.0	161.0	2019-04-02 13:21:03	2025-01-01	0.068	NEGATIVE
4092	caywidre	lmzffjhc	92.0	42.0	22.5895514361	63.0	167.0	2019-04-02 15:11:01	1.42999994755	0.09	NEGATIVE
4096	pibqcovp	ilxmqzzd	104.0	39.0	20.0288415318	50.0	158.0	2019-04-04 13:21:05	2.06999993324	0.079	NEGATIVE
4098	zenuvnhu	eprfvmkh	87.0	42.0	21.2952947539	63.0	172.0	2019-04-04 11:51:02	1.05999994278	0.077	NEGATIVE
4101	umbafwyn	lxrwglrh	120.0	28.0	25.3515413737	75.0	172.0	2019-04-03 13:11:02	0.917999982834	0.065	NEGATIVE
4102	cmolqcno	wtbnqarl	114.0	29.0	25.5593291551	73.0	169.0	2019-04-03 13:21:02	0.776000022888	0.065	NEGATIVE
4106	rxoagvab	qnwvpttv	129.0	31.0	27.4285714286	84.0	175.0	2019-04-04 11:51:02.010	0.675000011921	0.1369999999999999	NEGATIVE
4107	vtjkwsnj	bagpkwee	88.0	35.0	25.0593070266	75.0	173.0	2019-04-04 12:00:01	1.02999997139	0.136	NEGATIVE
4108	uzhvygeo	sdxocjft	116.0	36.0	24.8015873016	70.0	168.0	2019-04-04 13:11:01	0.861999988556	0.073	NEGATIVE
4109	wduteuay	kxsdljgl	117.0	33.0	28.4053375611	86.0	174.0	2019-04-04 13:11:04	1.16999995708	0.099	NEGATIVE
4112	jupqybry	uogcceyi	85.0	31.0	20.0692041522	58.0	170.0	2019-04-04 13:11:03	0.698000013828	0.163	NEGATIVE
4117	ybzfatpn	rwpbtvbu	84.0	33.0	29.357521924	78.0	163.0	2019-04-08 13:21:02.013	0.936999976635	0.126	NEGATIVE
4119	yfumblnd	wlsdolew	84.0	39.0	21.2585034014	60.0	168.0	2019-04-08 10:41:02	0.870999991894	0.098	NEGATIVE
4134	cjalnibr	opcnobjg	93.0	37.0	25.5036157025	79.0	176.0	2019-04-09 13:11:05	0.661000013351	0.086	NEGATIVE
4138	grpkmipn	phltobcw	88.0	29.0	23.9994591671	71.0	172.0	2019-04-09 10:50:02.017	0.122000001371	0.1369999999999999	NEGATIVE
4140	gqaydscz	ckjnzziu	93.0	38.0	20.8299951931	52.0	158.0	2019-04-10 14:41:02	0.432999998331	0.201	NEGATIVE
4141	vdcitjyv	birhazeo	84.0	39.0	19.9480597689	53.0	163.0	2019-04-10 14:41:01	0.202000007033	0.133	NEGATIVE
4142	qodggjes	wigtgnsj	99.0	37.0	23.5102040816	72.0	175.0	2019-04-10 14:31:02	0.888000011444	0.105	NEGATIVE
4143	eetrwrqv	mtmlgqao	84.0	37.0	25.3934311203	76.0	173.0	2019-04-10 13:21:02	0.763999998569	0.094	NEGATIVE
4145	ypomjjav	olnamhmx	83.0	42.0	19.4869614512	55.0	168.0	2019-04-10 10:51:02	0.416999995708	0.186	NEGATIVE
4146	iwberajq	xntqkeqh	132.0	25.0	19.0450733402	57.0	173.0	2019-04-10 10:51:02.017	1.07000005245	0.1159999999999999	NEGATIVE
4150	itybomdl	acfnzrzt	113.0	33.0	26.2975778547	76.0	170.0	2019-04-11 10:51:01	0.754000008106	0.212	NEGATIVE
4155	avgwjwqf	pbvqhcry	109.0	28.0	18.5131986339	58.0	177.0	2019-04-11 11:41:01	0.758000016212	0.094	NEGATIVE
4156	erlxajil	zvcedrud	92.0	33.0	19.2570288155	55.0	169.0	2019-04-11 13:11:01	1.0	0.205	NEGATIVE
4157	bozvuuhi	bxtdsabz	77.0	40.0	23.388686558200003	70.0	173.0	2019-04-12 05:31:02	0.992999970913	0.077	NEGATIVE
4159	osfgenlm	prauqlmb	91.0	27.0	22.206330686100003	59.0	163.0	2019-04-12 10:30:02	0.342000007629	0.247	NEGATIVE
4160	kgkftjce	mmlztbtj	93.0	44.0	28.256989887	76.0	164.0	2019-04-12 13:11:02	0.800000011921	0.095	NEGATIVE
4161	ddtkoror	skyvyeoz	111.0	36.0	20.6611570248	64.0	176.0	2019-04-12 13:21:01	0.563000023365	0.099	NEGATIVE
4165	gqyevkhg	bpgztnbu	84.0	38.0	22.0968079071	74.0	183.0	2019-04-15 10:41:01	0.21099999547	0.192	NEGATIVE
4171	ubmficag	yqgcodkg	111.0	32.0	28.3937263386	84.0	172.0	2019-04-16 06:01:08	0.6140000224109999	0.052	NEGATIVE
4173	xezspdba	bauyehqq	97.0	34.0	21.107266436	61.0	170.0	2019-04-15 10:31:04	0.45300000906	0.098	NEGATIVE
4176	roloutwd	ydmwwcyx	92.0	35.0	26.0789715335	71.0	165.0	2019-04-16 10:41:04	0.804000020027	0.125	NEGATIVE
4179	dwmlxxhs	uvchqzgo	97.0	34.0	26.8976701871	68.0	159.0	2019-04-16 13:11:09	0.699999988079	0.128	NEGATIVE
4180	kysjyxdl	hzhukcrh	86.0	22.0	25.1558956916	71.0	168.0	2019-04-16 13:21:04	0.221000000834	0.166	NEGATIVE
4183	kpjcyrsc	olllpxez	86.0	35.0	21.0498179024	63.0	173.0	2019-04-17 10:41:12	0.4909999966619999	0.102	NEGATIVE
4185	kckosuqs	edldefdz	103.0	31.0	21.4535737137	57.0	163.0	2019-04-17 10:41:11	0.620999991894	0.13	NEGATIVE
4191	doemewri	tzjyankx	89.0	36.0	23.5970042064	69.0	171.0	2019-04-17 13:21:11.083	0.103000000119	0.2019999999999999	NEGATIVE
4194	nhjuijyv	rskwtxuz	87.0	47.0	22.6757369615	64.0	168.0	2019-04-18 10:50:34	0.8600000143050001	0.098	NEGATIVE
4198	fdwxuigm	aydzcjlf	125.0	34.0	22.491349481	65.0	170.0	2019-04-18 13:41:15	0.236000001431	0.121	NEGATIVE
4201	znhswpal	ykrpzegb	88.0	31.0	17.8506227433	44.0	157.0	2019-04-18 10:50:35	0.497999995947	0.166	NEGATIVE
4202	hjfakdvt	jghzxccx	111.0	34.0	23.4509182191	71.0	174.0	2019-04-18 10:50:34.017	1.17999994755	0.067	NEGATIVE
4207	ewfeuqbx	fpjlwmuy	101.0	31.0	24.7720967103	75.0	174.0	2019-04-24 13:20:58	0.561999976635	0.132	NEGATIVE
4208	cznmknmc	iiaxriin	120.0	37.0	24.023808670100003	67.0	167.0	2019-04-24 11:02:16	3.72000002861	0.051	NEGATIVE
4209	naokhkad	kfrldmhr	129.0	35.0	23.9590942294	82.0	185.0	2019-04-24 11:02:16.060	0.483000010252	0.057	NEGATIVE
4212	vbacktzn	upqavaep	129.0	31.0	25.2825698989	68.0	164.0	2019-04-24 06:02:31	0.615999996662	0.055	NEGATIVE
4213	fpqdlrac	hmbxqsbk	85.0	36.0	29.296875	75.0	160.0	2019-04-23 13:32:05	0.587000012398	0.059	NEGATIVE
4216	ciccqjtz	zqyebakn	115.0	35.0	21.7180660897	65.0	173.0	2019-04-23 13:11:59.017	0.804000020027	0.205	NEGATIVE
4219	pzvunvhx	parnjucy	95.0	23.0	20.4782666138	62.0	174.0	2019-04-24 11:02:15	1.59000003338	0.12	NEGATIVE
4221	khjzcmzc	rwtgzkvd	88.0	35.0	27.8851873885	75.0	164.0	2019-04-24 13:12:02	0.4059999883169999	0.143	NEGATIVE
4223	oirkupye	iwvxffxz	92.0	35.0	26.0261748959	70.0	164.0	2019-04-25 11:31:04	0.312000006437	0.17	NEGATIVE
4226	khnsipkq	nmihvdhf	86.0	42.0	22.4813290657	59.0	162.0	2019-04-25 13:11:03	0.580999970436	0.11	NEGATIVE
4227	amnbeaqw	fxahppzd	127.0	24.0	24.4418020875	74.0	174.0	2019-04-25 13:11:03	1.4199999570800002	0.134	NEGATIVE
4231	csceclsm	meeplupg	118.0	33.0	23.3843537415	66.0	168.0	2019-04-25 13:11:04.080	0.96899998188	0.172	NEGATIVE
4232	jdmzsjdd	krlotniu	119.0	28.0	19.1326530612	54.0	168.0	2019-04-26 06:00:02	1.6699999570800002	0.069	NEGATIVE
4237	zcytwjxm	lwgorfwn	100.0	35.0	21.3839419961	64.0	173.0	2019-04-26 10:51:04	0.34999999404	0.076	NEGATIVE
4238	wwbcwrmu	neykgrrw	132.0	32.0	29.0612244898	89.0	175.0	2019-04-26 10:51:04	0.344999998808	0.172	NEGATIVE
4239	zjrrtruh	gtzqsytm	95.0	33.0	33.6326530612	103.0	175.0	2019-04-26 11:01:01	0.386999994516	0.072	NEGATIVE
4240	pbnaxjlm	nkpvkloc	83.0	27.0	23.3843537415	66.0	168.0	2019-04-26 13:11:02	0.723999977112	0.125	NEGATIVE
4244	pommcybw	dolphhke	88.0	37.0	22.0385674931	60.0	165.0	2019-04-29 13:31:01	1.59000003338	0.088	NEGATIVE
4246	gcedcudn	npijqjro	107.0	37.0	28.710479325	82.0	169.0	2019-04-29 13:31:03.007	0.449000000954	0.125	NEGATIVE
4248	dblefdrt	pjcdobpx	89.0	43.0	22.9209710744	71.0	176.0	2019-04-29 13:31:02	0.493000000715	0.083	NEGATIVE
4250	owktirbr	ptlatvyq	112.0	38.0	27.6816608997	80.0	170.0	2019-04-30 05:51:01	0.391999989748	0.119	NEGATIVE
4256	ibwpcelf	zxinxiyc	102.0	34.0	23.6712536296	75.0	178.0	2019-04-30 13:31:03	0.629000008106	0.107	NEGATIVE
4257	udsezgpq	axnwpnid	80.0	38.0	20.2448979592	62.0	175.0	2019-04-30 13:20:03	0.508000016212	0.077	NEGATIVE
4260	fxxlmvjj	sbepobvw	92.0	35.0	23.5666322314	73.0	176.0	2019-04-30 13:20:02	1.65999996662	0.06	NEGATIVE
4269	mjqivgxa	kmerufrm	89.0	33.0	26.5118040651	84.0	178.0	2019-05-02 13:31:03	0.774999976158	0.079	NEGATIVE
4272	xkczdpwz	ustgsefj	125.0	36.0	30.0432622977	75.0	158.0	2019-05-02 13:41:02.073	0.5910000205039999	0.11	NEGATIVE
4275	yxqkjsuo	okzfymhp	129.0	33.0	26.81359045	73.0	165.0	2019-05-02 13:41:03.057	0.8199999928470001	0.121	NEGATIVE
4276	ucnpqizj	cjbxaqnq	89.0	35.0	19.3624726595	54.0	167.0	2019-05-03 10:51:02	1.07000005245	0.115	NEGATIVE
4277	rqhwousm	cxmqikic	89.0	33.0	30.7394166193	92.0	173.0	2019-05-03 13:11:02.040	0.550999999046	0.054	NEGATIVE
4282	dyhkcalz	rgqnjamc	91.0	28.0	21.6128117914	61.0	168.0	2019-05-06 10:51:01	0.31400001049	0.149	NEGATIVE
4290	ikutuyut	ytadojwn	80.0	30.0	29.4075963719	83.0	168.0	2019-05-06 13:31:03	0.649999976158	0.095	NEGATIVE
4292	xadzjzjd	mdbthwxd	99.0	37.0	20.8979591837	64.0	175.0	2019-05-06 13:31:02	0.446999996901	0.212	NEGATIVE
4293	swtcgtrm	hgrpmmxr	86.0	40.0	28.719723183400003	83.0	170.0	2019-05-06 13:31:03.093	0.698000013828	0.102	NEGATIVE
4295	xmvfauew	nefhczcz	91.0	36.0	19.921875	51.0	160.0	2019-05-06 13:51:01	0.6060000061990001	0.174	NEGATIVE
4296	gvvkoqgf	ngtvcvgr	114.0	35.0	25.5036157025	79.0	176.0	2019-05-06 13:51:01	0.573000013828	0.1119999999999999	NEGATIVE
4297	ccuvwrrf	hpaqxxow	91.0	40.0	28.6989795918	81.0	168.0	2019-05-06 13:51:01	0.300000011921	0.178	NEGATIVE
4298	nkkbtsxa	pzqszhzt	124.0	42.0	20.1994697639	64.0	178.0	2019-05-06 13:51:01	0.493999987841	0.325	NEGATIVE
4302	egtfwsdt	rzjfldab	117.0	33.0	21.2585034014	60.0	168.0	2019-05-07 14:01:01	2.71000003815	0.0559999999999999	NEGATIVE
4303	ztlmrksr	atlyxyhe	95.0	32.0	24.6913580247	80.0	180.0	2019-05-07 14:11:01	1.25999999046	0.0969999999999999	NEGATIVE
4305	fwcmgvxz	sejcuutu	100.0	32.0	27.0168598885	79.0	171.0	2019-05-09 11:01:01	4.73999977112	0.053	NEGATIVE
4306	easjlnpi	ctrrrvoj	116.0	38.0	31.221303948600003	85.0	165.0	2019-05-09 11:01:06	1.03999996185	0.085	NEGATIVE
4308	jchofgkd	jxoztmrw	98.0	36.0	19.723183391	57.0	170.0	2019-05-09 11:21:01	1.0	0.186	NEGATIVE
4309	mkttyufw	ojfcqkwx	93.0	31.0	25.6543723974	69.0	164.0	2019-05-09 13:51:02.093	1.29999995232	0.104	NEGATIVE
4315	jqodiidv	ubxutkfn	132.0	28.0	22.4058769513	61.0	165.0	2019-05-10 13:41:01	2.0	0.073	NEGATIVE
4316	ygngboqw	yzwxcgxl	119.0	39.0	21.1927424152	57.0	164.0	2019-05-10 13:51:01	0.832000017166	0.1	NEGATIVE
4319	grlxgakg	ldxeblsr	135.0	30.0	23.4220907298	57.0	156.0	2019-05-13 13:41:01	0.381000012159	0.218	NEGATIVE
4320	mwwfldiy	dfdlnowz	112.0	38.0	31.2174817898	75.0	155.0	2019-05-13 13:41:03	0.8809999823569999	0.083	NEGATIVE
4322	dyvcmxxk	qsoccvyq	120.0	42.0	28.2828282828	77.0	165.0	2019-05-13 13:41:02	1.03999996185	0.075	NEGATIVE
4325	dnajpmbj	wqulency	121.0	35.0	26.027582477	77.0	172.0	2019-05-13 12:00:04	0.662999987602	0.118	NEGATIVE
4332	hwwxkxnv	xauqpsli	136.0	34.0	21.4535737137	57.0	163.0	2019-05-14 13:21:02	1.09000003338	0.209	NEGATIVE
4333	eoqwynuj	iieojunm	113.0	25.0	22.758306782	65.0	169.0	2019-05-15 10:51:02	2.43000006676	0.066	NEGATIVE
4334	sfffdfmt	gfokggux	111.0	27.0	22.4813290657	59.0	162.0	2019-05-15 10:51:03	0.8650000095370001	0.156	NEGATIVE
4336	mqlyhohc	erofjcyp	120.0	33.0	25.2493372049	80.0	178.0	2019-05-15 13:21:03	1.80999994278	0.08	NEGATIVE
4339	sgkrzljb	hdtbekfy	133.0	35.0	24.1671624033	65.0	164.0	2019-05-15 13:21:00	1.78999996185	0.096	NEGATIVE
4342	luetodja	thsssmvv	91.0	35.0	20.8979591837	64.0	175.0	2019-05-16 10:31:02	1.73000001907	0.114	NEGATIVE
4344	zfkucwon	gmjlnoqw	91.0	36.0	19.8351629561	58.0	171.0	2019-05-16 10:41:01	1.26999998093	0.104	NEGATIVE
4348	uptiiywu	jyfnfeyj	88.0	30.0	27.34375	70.0	160.0	2019-05-16 13:21:02	0.7659999728200001	0.162	NEGATIVE
4352	bfqahauh	kmtibakh	129.0	40.0	24.8579545455	77.0	176.0	2019-05-17 06:01:02	0.93900001049	0.078	NEGATIVE
4358	ntwozqus	wwkeqquz	79.0	38.0	18.2857142857	56.0	175.0	2019-05-17 10:51:01	0.446999996901	0.1669999999999999	NEGATIVE
4359	zgghmkza	ssrlvrov	89.0	39.0	21.2952947539	63.0	172.0	2019-05-17 13:11:01	0.460000008345	0.085	NEGATIVE
4361	kchltdnt	lpmcgdwf	91.0	39.0	30.477966223200003	85.0	167.0	2019-05-17 13:11:03.047	0.455000013113	0.186	NEGATIVE
4362	ulcshetq	ywzlzbah	100.0	39.0	20.7612456747	60.0	170.0	2019-05-20 13:31:02	0.333000004292	0.275	NEGATIVE
4363	rnliugbd	wktaktgu	108.0	37.0	23.8751147842	65.0	165.0	2019-05-20 13:31:02	0.194000005722	0.209	NEGATIVE
4365	irjpyrpy	wicevelk	88.0	35.0	20.7156938087	62.0	173.0	2019-05-20 13:21:03	0.303000003099	0.166	NEGATIVE
4366	qtmzbebd	jxpqhhws	94.0	29.0	28.5779606767	75.0	162.0	2019-05-20 13:21:03	0.412000000477	0.059	NEGATIVE
4369	lsnbjlhx	jmixfzgk	100.0	31.0	22.5895514361	63.0	167.0	2019-05-20 11:31:02	0.2960000038149999	0.15	NEGATIVE
4372	otseelbv	hjvzcbwi	90.0	39.0	30.8641975309	81.0	162.0	2019-05-20 11:21:02	0.509999990463	0.149	NEGATIVE
4376	lislkjby	igoeogxe	121.0	35.0	25.727555214	77.0	173.0	2019-05-21 10:41:03	0.123000003397	0.143	NEGATIVE
4378	zboypnqi	vblpltux	104.0	34.0	25.3902185224	61.0	155.0	2019-05-21 13:31:01	0.370000004768	0.118	NEGATIVE
4381	klseuykz	qcpmocqn	79.0	34.0	24.3141239657	67.0	166.0	2019-05-22 11:01:03	1.47000002861	0.121	NEGATIVE
4382	cjnryrfk	qxkqysxt	91.0	31.0	19.6071566122	56.0	169.0	2019-05-22 11:11:01	1.91999995708	0.1169999999999999	NEGATIVE
4383	ijtkmfgs	copjnqir	91.0	39.0	21.2585034014	60.0	168.0	2019-05-22 13:11:02	15.1000003815	0.065	NEGATIVE
4384	lyczdaay	uxqjksly	140.0	43.0	22.13673973	61.0	166.0	2019-05-22 13:21:00	0.688000023365	0.193	NEGATIVE
4385	ywnbcmse	mxrpstsd	118.0	32.0	25.3154542937	64.0	159.0	2019-05-22 13:21:01	0.699999988079	0.123	NEGATIVE
4386	ntsnkynw	hbeuaodc	109.0	38.0	18.4265342093	46.0	158.0	2019-05-22 13:21:02	2.28999996185	0.14	NEGATIVE
4389	tavdmldh	rhkqggrq	79.0	38.0	22.758306782	65.0	169.0	2019-05-23 13:21:02	1.28999996185	0.102	NEGATIVE
4390	dqifteog	ilsevevu	89.0	28.0	23.9512265931	66.0	166.0	2019-05-23 13:31:01	1.26999998093	0.121	NEGATIVE
4392	lujkojsj	dkbsbcoc	117.0	29.0	22.265625	57.0	160.0	2019-05-23 13:31:02	1.08000004292	0.132	NEGATIVE
4396	anufouia	urdhzhol	91.0	34.0	19.6071566122	56.0	169.0	2019-05-24 11:00:03.060	0.759000003338	0.147	NEGATIVE
4399	nxqziyhk	jphkyptc	107.0	28.0	18.5901249256	50.0	164.0	2019-05-24 11:11:02	1.4199999570800002	0.062	NEGATIVE
4400	oshontxa	lwbytvgp	111.0	34.0	22.7731864096	62.0	165.0	2019-05-24 11:11:03	0.328999996185	0.147	NEGATIVE
4407	xlmhpzij	firmscbz	84.0	34.0	20.1955782313	57.0	168.0	2019-05-27 13:21:01	0.7620000243189999	0.133	NEGATIVE
4411	qpesnoib	zjotywhl	114.0	36.0	24.8409800896	66.0	163.0	2019-05-28 06:51:02	0.479999989271	0.207	NEGATIVE
4413	qlzdgkqn	wzdkkaoq	85.0	39.0	17.506389832300002	50.0	169.0	2019-05-24 11:11:03	1.51999998093	0.07	NEGATIVE
4415	okcrxhvo	cpljtecs	136.0	29.0	22.7204383708	68.0	173.0	2019-05-28 06:51:01	1.44000005722	0.061	NEGATIVE
4416	scyskmzp	rlnamcgj	127.0	30.0	18.5911303407	55.0	172.0	2019-05-28 11:01:02	0.597999989986	0.145	NEGATIVE
4417	ilenmsfx	hejtnnnt	90.0	36.0	28.0102237317	80.0	169.0	2019-05-28 11:11:02	0.542999982834	0.134	NEGATIVE
4420	fugihvyo	zncljfhd	127.0	38.0	25.2092013585	72.0	169.0	2019-05-28 13:21:02	0.671000003815	0.096	NEGATIVE
4422	eujstfwq	gooqahaj	108.0	33.0	25.0657462196	61.0	156.0	2019-05-28 13:31:01	0.665000021458	0.108	NEGATIVE
4424	rztibozn	mewvmamh	89.0	33.0	21.9898923653	57.0	161.0	2019-05-28 13:31:02	1.49000000954	0.187	NEGATIVE
4425	iggjvxmm	syafcesl	133.0	32.0	21.5645449137	58.0	164.0	2019-05-28 13:31:03	2.08999991417	0.107	NEGATIVE
4427	ncbmiidy	scgjusoy	133.0	31.0	25.2825698989	68.0	164.0	2019-05-29 13:21:02	0.912999987602	0.16	NEGATIVE
4432	zqgtqbnq	nhcgzcmt	92.0	31.0	30.1162131519	85.0	168.0	2019-05-29 13:21:03	0.32800000906	0.153	NEGATIVE
4435	nijhjhfx	okrhwltf	98.0	38.0	22.91303307	67.0	171.0	2019-05-30 10:51:01	0.796000003815	0.081	NEGATIVE
4440	imzfdzmy	geleknjf	103.0	36.0	26.5625	68.0	160.0	2019-05-30 13:41:02	0.8029999732969999	0.106	NEGATIVE
4444	gpburywp	maxnjpmj	84.0	37.0	22.2309871275	62.0	167.0	2019-05-31 10:41:05	1.84000003338	0.0579999999999999	NEGATIVE
4445	ucgmeghc	apdjchcv	127.0	32.0	21.1327134404	70.0	182.0	2019-05-31 13:14:07	0.8100000023839999	0.163	NEGATIVE
4446	gqwxqoao	tryicbcp	102.0	38.0	30.078125	77.0	160.0	2019-05-30 13:51:02	0.7149999737739999	0.13	NEGATIVE
4447	egpkyimj	ycchsqwa	127.0	38.0	19.2526196187	61.0	178.0	2019-06-03 13:20:01	0.589999973774	0.158	NEGATIVE
4448	jzujfpmk	hmlcmkzr	99.0	26.0	23.051754907800003	62.0	164.0	2019-06-03 13:20:02	0.753000020981	0.118	NEGATIVE
4449	vhatvjii	htusufue	87.0	36.0	22.6757369615	64.0	168.0	2019-06-03 13:31:01	0.90499997139	0.142	NEGATIVE
4450	fyhyacpt	litznwwy	84.0	25.0	20.3222528669	56.0	166.0	2019-06-03 13:31:01	0.736000001431	0.17	NEGATIVE
4452	xfdmofca	pfxncffd	90.0	31.0	19.2570288155	55.0	169.0	2019-06-04 11:01:01	0.337000012398	0.162	NEGATIVE
4457	vmxjgoid	dhgqooso	92.0	31.0	28.3950617284	92.0	180.0	2019-06-04 13:21:01	0.231999993324	0.134	NEGATIVE
4459	hphetkgo	fdplcazy	87.0	34.0	21.2585034014	60.0	168.0	2019-06-04 13:21:01	0.750999987125	0.133	NEGATIVE
4461	ysxrhdpq	giejzdoa	90.0	38.0	31.955922865	87.0	165.0	2019-06-05 13:20:04	0.416000008583	0.073	NEGATIVE
4462	ulntokxt	wdajqfmb	91.0	35.0	21.2305720237	53.0	158.0	2019-06-05 13:20:04	0.5109999775890001	0.2019999999999999	NEGATIVE
4469	ksrpvjhg	luxcflqf	119.0	28.0	18.2563187148	45.0	157.0	2019-06-06 10:51:07	0.565999984741	0.205	NEGATIVE
4470	upxdeabv	zastbaxl	87.0	34.0	21.6721101309	71.0	181.0	2019-06-06 10:51:07	2.13000011444	0.063	NEGATIVE
4473	yhhrtoso	esjgcetl	110.0	40.0	27.6094517552	77.0	167.0	2019-06-06 13:11:05	1.12000000477	0.146	NEGATIVE
4474	orcecaag	vrypmwce	88.0	29.0	22.3214285714	63.0	168.0	2019-06-07 05:41:05	1.1399999856899998	0.102	NEGATIVE
4475	slycwcly	ovqkbldl	82.0	36.0	23.7386621315	67.0	168.0	2019-06-07 10:31:01	1.0	0.128	NEGATIVE
4477	kbcwoupj	gngcqnxd	88.0	35.0	28.650137741	78.0	165.0	2019-06-07 13:41:01.063	1.25999999046	0.078	NEGATIVE
4478	npeajerz	kogtozpy	83.0	24.0	25.1558956916	71.0	168.0	2019-06-07 13:41:01	0.596000015736	0.103	NEGATIVE
4479	tcbpqecu	aajxdkec	84.0	23.0	21.5645449137	58.0	164.0	2019-06-07 13:41:02	1.51999998093	0.064	NEGATIVE
4480	oxvkqphl	izzlonfr	109.0	40.0	24.1632653061	74.0	175.0	2019-06-07 13:41:02	0.569999992847	0.12	NEGATIVE
4481	zamdlvdn	weestdhe	85.0	35.0	26.2975778547	76.0	170.0	2019-06-07 13:41:03	0.7559999823569999	0.075	NEGATIVE
4485	cuuzaapj	hlmlxhfq	96.0	36.0	20.4782666138	62.0	174.0	2019-06-10 13:21:01	0.65600001812	0.191	NEGATIVE
4486	rjioftmt	zfzrctmu	123.0	38.0	28.710479325	82.0	169.0	2019-06-10 13:21:01	0.740999996662	0.124	NEGATIVE
4488	rhqhqbwq	deybklfk	111.0	31.0	37.3418686176	98.0	162.0	2019-06-10 13:21:03	0.971000015736	0.079	NEGATIVE
4490	ncogmvba	uwafkvuq	92.0	34.0	26.0261748959	70.0	164.0	2019-06-11 10:41:00.043	1.01999998093	0.161	NEGATIVE
4498	bammxnxi	ivgjrqie	98.0	38.0	27.734375	71.0	160.0	2019-06-12 12:11:01	1.39999997616	0.079	NEGATIVE
4499	ysffkleh	bkxotceq	78.0	37.0	21.7993079585	63.0	170.0	2019-06-12 12:11:02.077	0.79699999094	0.188	NEGATIVE
4500	uklkvosf	grbnvtop	121.0	26.0	20.4491374182	55.0	164.0	2019-06-12 13:21:01	1.12000000477	0.161	NEGATIVE
4503	zzlqhvip	kgztkxkc	93.0	23.0	22.6757369615	64.0	168.0	2019-06-12 13:21:02	0.686999976635	0.146	NEGATIVE
4504	ypkiprbh	yjkcnyga	129.0	35.0	32.2420634921	91.0	168.0	2019-06-12 13:41:00	0.991999983788	0.094	NEGATIVE
4505	emubfmay	ohqxxhho	91.0	34.0	32.449972958400004	96.0	172.0	2019-06-13 11:01:02.087	1.44000005722	0.078	NEGATIVE
4510	ogmrjaio	alyhbljf	105.0	33.0	20.5986080335	66.0	179.0	2019-06-13 13:21:00	0.458000004292	0.187	NEGATIVE
4511	oswddyiq	phydiawh	117.0	39.0	22.3214285714	63.0	168.0	2019-06-13 13:21:01	0.463999986649	0.134	NEGATIVE
4512	achegitv	ypihkotr	92.0	35.0	23.2334561769	58.0	158.0	2019-06-13 11:01:02	0.653999984264	0.146	NEGATIVE
4515	xnexzgpe	fzgvzpbz	90.0	30.0	22.9819017524	72.0	177.0	2019-06-13 13:21:02	0.451999992132	0.14	NEGATIVE
4517	nzupzcfd	wezcgacf	114.0	34.0	35.7130352579	102.0	169.0	2019-06-13 13:41:00	0.8159999847409999	0.051	NEGATIVE
4521	igdnhgbd	opqzzowk	138.0	37.0	23.8751147842	65.0	165.0	2019-06-14 11:31:01	0.259000003338	0.213	NEGATIVE
4522	iwabusup	cyhiuymm	91.0	37.0	35.0031992171	93.0	163.0	2019-06-14 11:31:01	1.60000002384	0.0579999999999999	NEGATIVE
4523	xfxbsgbr	laskwyyp	86.0	36.0	20.0154958678	62.0	176.0	2019-06-14 13:01:01	0.75	0.129	NEGATIVE
4524	kkqmssxs	monoxgrl	120.0	37.0	22.8623685414	60.0	162.0	2019-06-14 13:21:01	1.19000005722	0.094	NEGATIVE
4529	qflgtypy	nrwitajw	97.0	34.0	23.7332384004	60.0	159.0	2019-06-17 13:31:02.017	2.97000002861	0.13	NEGATIVE
4530	vtzqqcqc	jvnyfusv	91.0	27.0	23.7228106519	71.0	173.0	2019-06-17 13:31:01	0.850000023842	0.119	NEGATIVE
4533	idtehbhu	pqsultla	128.0	35.0	27.8851873885	75.0	164.0	2019-06-17 13:21:02	1.32000005245	0.118	NEGATIVE
4537	nhhqfips	jomdwhqv	87.0	35.0	20.202020202	55.0	165.0	2019-06-17 11:21:01	1.24000000954	0.148	NEGATIVE
4539	ovydfgbj	gaeafjth	122.0	28.0	22.0385674931	60.0	165.0	2019-06-17 11:11:02	0.8069999814030001	0.109	NEGATIVE
4541	ihqgadte	nagbrjhj	82.0	35.0	31.887755102	90.0	168.0	2019-06-18 10:41:02	1.33000004292	0.07	NEGATIVE
4542	tdhsibcr	qvtvubhd	84.0	39.0	24.609375	63.0	160.0	2019-06-18 13:21:00	0.566999971867	0.065	NEGATIVE
4543	amoctyjr	iuyvwfof	84.0	35.0	20.8085612366	63.0	174.0	2019-06-18 13:21:01	2.92000007629	0.0819999999999999	NEGATIVE
4545	egrtjidm	lbfxjqha	86.0	35.0	26.5021162138	67.0	159.0	2019-06-18 13:31:01	0.547999978065	0.085	NEGATIVE
4546	iamsileb	nhimguay	116.0	42.0	29.6426854671	74.0	158.0	2019-06-18 13:31:01	0.469000011683	0.16	NEGATIVE
4548	mlvrbuau	bgzqsebu	130.0	24.0	22.1453287197	64.0	170.0	2019-06-19 13:21:01	0.458000004292	0.141	NEGATIVE
4551	bhmfmhjy	uwjktnbp	105.0	36.0	22.4600343506	68.0	174.0	2019-06-19 13:31:03	0.700999975204	0.1159999999999999	NEGATIVE
4557	irhqjmqt	rywtbfui	87.0	38.0	36.0344128643	80.0	149.0	2019-06-20 13:41:01	2.90000009537	0.052	NEGATIVE
4560	cbiicozh	mgmvvfeg	89.0	27.0	19.9480597689	53.0	163.0	2019-06-20 12:31:01	1.22000002861	0.13	NEGATIVE
4561	spkqxivt	uezzdjcg	90.0	31.0	26.171875	67.0	160.0	2019-06-20 06:51:02.010	1.27999997139	0.157	NEGATIVE
4563	kfjsaqce	cdcivwqn	92.0	27.0	19.9480597689	53.0	163.0	2019-06-19 13:31:00	0.463999986649	0.2269999999999999	NEGATIVE
4564	qedcnbcu	pahdvitv	109.0	31.0	23.3066800531	65.0	167.0	2019-06-19 11:31:01	1.70000004768	0.068	NEGATIVE
4565	jyegdzip	ysxykdsd	118.0	35.0	24.9337204898	79.0	178.0	2019-06-19 11:21:02	0.5329999923709999	0.149	NEGATIVE
4567	vvqiilcy	qvilwjat	131.0	38.0	26.7036235803	79.0	172.0	2019-06-20 13:31:00	1.24000000954	0.064	NEGATIVE
4575	ywtbkrfs	slahhapq	91.0	33.0	22.6002629849	55.0	156.0	2019-06-21 13:11:02	3.63000011444	0.135	NEGATIVE
4577	rqqazegh	isyzwmew	132.0	34.0	30.4866850321	83.0	165.0	2019-06-24 11:21:01	0.790000021458	0.155	NEGATIVE
4578	ofrusnha	nimcxrss	84.0	46.0	19.1515847936	60.0	177.0	2019-06-24 11:21:02	0.569000005722	0.062	NEGATIVE
4580	bnxxrjgn	yirolnaa	106.0	36.0	21.6128117914	61.0	168.0	2019-06-24 11:21:03	0.6759999990459999	0.066	NEGATIVE
4582	cxahnxty	frknvbul	93.0	31.0	23.5970042064	69.0	171.0	2019-06-24 13:21:02	0.4760000109669999	0.1119999999999999	NEGATIVE
4583	kiltmrwk	krllnctq	116.0	28.0	30.1162131519	85.0	168.0	2019-06-24 13:21:02	0.481000006199	0.1119999999999999	NEGATIVE
4584	lmhpabnw	fqbbbphr	90.0	31.0	17.6323784722	65.0	192.0	2019-06-24 13:21:02	0.961000025272	0.131	NEGATIVE
4586	csxsowse	rekwwcnn	95.0	25.0	25.8645124717	73.0	168.0	2019-06-24 13:11:01	0.2460000067949999	0.151	NEGATIVE
4587	wbjwmcea	scefaqto	105.0	35.0	21.872422819	61.0	167.0	2019-06-24 13:21:00	2025-01-01	0.155	NEGATIVE
4588	ympzlhjl	sdyixyhs	138.0	29.0	19.7133215276	59.0	173.0	2019-06-24 13:21:01	2.40000009537	0.126	NEGATIVE
4589	dydineug	txyvgnaw	91.0	32.0	20.7008167413	55.0	163.0	2019-06-25 11:21:01	0.596000015736	0.162	NEGATIVE
4591	kknaqehk	cpkwfnne	105.0	37.0	34.765625	89.0	160.0	2019-06-25 13:11:02	1.98000001907	0.095	NEGATIVE
4593	zywcoaxc	rckthktq	94.0	35.0	23.0300453515	65.0	168.0	2019-06-25 13:11:03	2.23000001907	0.1159999999999999	NEGATIVE
4595	opkqbamd	djdvbsbi	116.0	33.0	20.2448979592	62.0	175.0	2019-06-25 13:21:01	1.92999994755	0.1169999999999999	NEGATIVE
4597	rjxznoke	hvsydwqk	92.0	39.0	26.0789715335	71.0	165.0	2019-06-25 13:21:02.040	1.22000002861	0.09	NEGATIVE
4598	odurtqyy	isaeaiob	97.0	44.0	32.9879163828	92.0	167.0	2019-06-25 13:21:02	0.712000012398	0.104	NEGATIVE
4600	mwcdogyb	zlsiwdey	90.0	29.0	25.6369171607	64.0	158.0	2019-06-26 10:51:02	0.5189999938009999	0.062	NEGATIVE
4601	wvdtattq	tpruggmj	124.0	41.0	26.9896193772	78.0	170.0	2019-06-26 10:51:03	1.89999997616	0.093	NEGATIVE
4602	ldabajeo	ojzrsciw	86.0	33.0	21.5450907972	63.0	171.0	2019-06-26 11:01:02	0.4920000135899999	0.146	NEGATIVE
4605	ztzvnuis	srqsdnoa	91.0	34.0	19.2653061224	59.0	175.0	2019-06-26 13:11:01	1.25999999046	0.176	NEGATIVE
4609	qytqcixf	bkzibqjs	128.0	33.0	37.7560225868	113.0	173.0	2019-06-27 13:11:00	1.20000004768	0.099	NEGATIVE
4611	xowtuohk	akfeiwhf	131.0	30.0	22.8625344753	63.0	166.0	2019-06-27 13:11:01	0.90499997139	0.089	NEGATIVE
4616	waeqjhvi	ezrmoogr	101.0	36.0	20.7008167413	55.0	163.0	2019-07-01 13:11:02	0.748000025749	0.109	NEGATIVE
4619	bqugywpd	lwkhpneh	94.0	33.0	20.0796012765	56.0	167.0	2019-07-02 13:21:02.030	0.51599997282	0.174	NEGATIVE
4621	dkzdflpa	kpfqwuok	147.0	26.0	25.592209981	82.0	179.0	2019-07-01 10:51:02	0.712999999523	0.149	NEGATIVE
4622	jtwpcjvk	qstzvpxy	87.0	32.0	22.7731864096	62.0	165.0	2019-07-01 13:11:01	2025-02-01	0.069	NEGATIVE
4623	eguucaxq	xopxwsda	100.0	42.0	24.0929705215	68.0	168.0	2019-07-02 13:21:03	0.3889999985689999	0.207	NEGATIVE
4626	kuyrmyuo	lhwlqgcg	89.0	40.0	20.5693296602	56.0	165.0	2019-07-03 11:00:02.057	2.02999997139	0.106	NEGATIVE
4629	jvhqakph	pmseilbf	116.0	32.0	27.475629493000003	73.0	163.0	2019-07-02 10:41:03	1.25999999046	0.104	NEGATIVE
4634	rbiswttk	dkguspnm	92.0	39.0	29.2709940271	74.0	159.0	2019-07-02 13:11:00	0.801999986172	0.152	NEGATIVE
4635	ksapsxhb	oknkkczf	129.0	40.0	20.7156938087	62.0	173.0	2019-07-09 11:11:02.063	0.910000026226	0.146	NEGATIVE
4636	mogbpdmt	nevvlmlo	94.0	33.0	20.9107081552	67.0	179.0	2019-07-09 11:11:01	2.27999997139	0.114	NEGATIVE
4641	jzuqupmk	dnfzneys	86.0	35.0	17.1875	44.0	160.0	2019-07-09 06:00:02	1.63999998569	0.093	NEGATIVE
4645	fmqemzpj	ibyankfe	114.0	44.0	32.3028619732	107.0	182.0	2019-07-04 13:31:00	1.12000000477	0.1159999999999999	NEGATIVE
4650	ufrdqbti	hspuxoiw	78.0	30.0	17.9282154254	50.0	167.0	2019-07-08 07:10:02	0.8939999938009999	0.153	NEGATIVE
4652	hskjakkh	gwhomkcp	112.0	29.0	20.0692041522	58.0	170.0	2019-07-03 13:30:01	0.749000012875	0.0969999999999999	NEGATIVE
4653	ixfdkovp	mgzzsbkm	119.0	43.0	26.1751945211	73.0	167.0	2019-07-03 13:21:04	0.8539999723430001	0.065	NEGATIVE
4655	itabtoxy	okqucebw	94.0	38.0	22.8373702422	66.0	170.0	2019-07-03 13:21:02	0.574999988079	0.1	NEGATIVE
4656	mridqqto	wbiazecd	91.0	40.0	23.9512265931	66.0	166.0	2019-07-03 13:21:02	1.22000002861	0.133	NEGATIVE
4659	zjnrnilr	ytocbysb	91.0	41.0	20.515086479	65.0	178.0	2019-07-09 06:00:05	0.935000002384	0.166	NEGATIVE
4663	nhhrfkee	kbnhdrne	133.0	32.0	22.7731864096	62.0	165.0	2019-07-10 06:41:03	0.537999987602	0.188	NEGATIVE
4664	iickabpl	qupspuvx	114.0	34.0	22.0580511887	63.0	169.0	2019-07-10 06:41:04.040	0.6850000023839999	0.085	NEGATIVE
4666	trrffazk	upbhaaul	89.0	40.0	22.4087867693	71.0	178.0	2019-07-10 06:41:05	0.958000004292	0.131	NEGATIVE
4669	hobihqvo	sirvzoav	89.0	31.0	15.4056230524	44.0	169.0	2019-07-10 07:31:02	0.874000012875	0.123	NEGATIVE
4670	wmeiecvd	mmvhjbfl	88.0	35.0	20.1955782313	57.0	168.0	2019-07-10 07:31:03	0.878000020981	0.156	NEGATIVE
4681	flpflmet	dmyxzkqs	140.0	42.0	24.1671624033	65.0	164.0	2019-07-10 14:01:05	0.569000005722	0.154	NEGATIVE
4682	jvozslcw	geuatxue	80.0	37.0	17.715419501099998	50.0	168.0	2019-07-10 14:01:06	0.6179999709130001	0.093	NEGATIVE
4683	pzhcqogv	ckwtwhgq	147.0	30.0	29.752066115700003	81.0	165.0	2019-07-10 14:01:06	0.683000028133	0.1119999999999999	NEGATIVE
4687	gdfsmxyu	apdyjgfz	145.0	34.0	40.1384083045	116.0	170.0	2019-07-11 13:21:03	0.577000021935	0.079	NEGATIVE
4688	yhryenge	pvnojgzo	93.0	31.0	22.6799524093	61.0	164.0	2019-07-11 13:21:03	0.104000002146	0.272	NEGATIVE
4690	btswvntt	isdlpwou	88.0	37.0	19.233560749	53.0	166.0	2019-07-11 13:31:03	0.574000000954	0.121	NEGATIVE
4691	xbmvxzky	jalibnll	88.0	44.0	23.711844631	63.0	163.0	2019-07-11 13:31:06	0.358000010252	0.059	NEGATIVE
4696	vkbjlvxs	xbqdqtnq	95.0	38.0	26.953125	69.0	160.0	2019-07-15 11:21:04	0.115999996662	0.109	NEGATIVE
4697	tbibazxn	asjqpkff	89.0	34.0	19.1953027965	51.0	163.0	2019-07-15 11:21:05	0.358000010252	0.139	NEGATIVE
4699	jknhvfmu	bzcjqcri	81.0	31.0	24.1671624033	65.0	164.0	2019-07-15 13:11:04	0.663999974728	0.1119999999999999	NEGATIVE
4702	brcuqque	djgimpti	92.0	36.0	22.7731864096	62.0	165.0	2019-07-15 13:11:05	0.660000026226	0.177	NEGATIVE
4708	rypgpdcu	yxnjldqt	87.0	45.0	39.260748827	123.0	177.0	2019-07-16 11:01:02	0.437000006437	0.061	NEGATIVE
4709	geshfadl	jflcimvo	98.0	24.0	18.0697278912	51.0	168.0	2019-07-16 13:31:03	1.1399999856899998	0.0969999999999999	NEGATIVE
4710	wduwxtqq	pxgkayrz	105.0	29.0	19.267171444	57.0	172.0	2019-07-16 13:31:04	1.32000005245	0.122	NEGATIVE
4711	sxxuobrr	cgeilfsg	118.0	36.0	21.77843524	53.0	156.0	2019-07-16 13:31:04	1.83000004292	0.126	NEGATIVE
4712	zjlqjlpf	fgwbuanu	94.0	32.0	21.1927424152	57.0	164.0	2019-07-16 13:41:02	1.7599999904599997	0.098	NEGATIVE
4716	pfytlpxi	ierqkgsn	113.0	40.0	25.0593070266	75.0	173.0	2019-07-16 13:51:03	0.4390000104899999	0.109	NEGATIVE
4717	kfthzjvt	gfyblieu	117.0	30.0	19.1000918274	52.0	165.0	2019-07-17 07:01:05	0.980000019073	0.166	NEGATIVE
4721	sgbtxzom	vwyibysy	122.0	29.0	22.491349481	65.0	170.0	2019-07-17 11:21:06	0.587999999523	0.139	NEGATIVE
4722	hreusrml	jmeargli	128.0	43.0	21.7192501143	57.0	162.0	2019-07-17 11:21:07	1.00999999046	0.119	NEGATIVE
4723	dlvxcgpf	ltkwtzqm	92.0	37.0	24.023808670100003	67.0	167.0	2019-07-17 11:31:04	0.67199999094	0.185	NEGATIVE
4724	cmfjmfbq	jtacvhhm	109.0	38.0	24.7409372871	69.0	167.0	2019-07-17 13:21:04	0.589999973774	0.144	NEGATIVE
4725	kmseqaok	nezpizhd	83.0	36.0	22.5306122449	69.0	175.0	2019-07-17 11:31:10	0.709999978542	0.145	NEGATIVE
4727	tvewxlxp	qvkuduod	83.0	34.0	18.8323917137	59.0	177.0	2019-07-17 11:41:03	0.337000012398	0.155	NEGATIVE
4732	yfapjjyz	sieoaqzd	89.0	32.0	21.799445105	66.0	174.0	2019-07-18 10:21:02	0.16099999845	0.131	NEGATIVE
4735	iadgwgxu	nbvbdahj	136.0	24.0	20.3383264463	63.0	176.0	2019-07-18 13:11:04	0.966000020504	0.085	NEGATIVE
4740	jxzvwaco	krkczwxs	111.0	36.0	19.9572844088	57.0	169.0	2019-07-18 13:11:04	0.386000007391	0.162	NEGATIVE
4741	ntdcaaol	sqtcgxch	94.0	26.0	22.5306122449	69.0	175.0	2019-07-18 13:11:04	1.61000001431	0.079	NEGATIVE
4745	gaccsste	glzoytre	85.0	38.0	21.4532871972	62.0	170.0	2019-07-22 11:00:05	1.36000001431	0.145	NEGATIVE
4746	bmjddgir	zwiazlyp	82.0	33.0	26.8976701871	68.0	159.0	2019-07-19 13:21:03	0.535000026226	0.138	NEGATIVE
4749	najynpgm	olcwzbth	108.0	26.0	19.1326530612	54.0	168.0	2019-07-22 13:21:05.087	2.03999996185	0.126	NEGATIVE
4752	hdvqlzhy	btgitapm	92.0	40.0	30.8539944904	84.0	165.0	2019-07-23 11:11:04	0.3819999992849999	0.102	NEGATIVE
4753	lwaqpmos	dzxbipls	88.0	28.0	17.9282154254	50.0	167.0	2019-07-23 11:21:02	1.5800000429199998	0.132	NEGATIVE
4754	lizqodzj	vatxwdkm	116.0	37.0	23.7386621315	67.0	168.0	2019-07-23 11:41:03	1.25999999046	0.136	NEGATIVE
4755	lftthrka	smemdyih	85.0	26.0	19.3771626298	56.0	170.0	2019-07-23 11:41:04	2.15000009537	0.096	NEGATIVE
4756	xxuhhcpl	rqzsumid	93.0	33.0	37.618412503	110.0	171.0	2019-07-23 13:11:02	1.36000001431	0.0559999999999999	NEGATIVE
4757	ldneppsw	fsotcuws	126.0	28.0	24.2214532872	70.0	170.0	2019-07-23 13:21:03	1.73000001907	0.096	NEGATIVE
4760	hmqzvmrv	vkypacna	97.0	40.0	36.4524915879	91.0	158.0	2019-07-23 13:51:03	1.15999996662	0.099	NEGATIVE
4763	nkiwrivv	cszcarfh	117.0	37.0	24.0346098382	60.0	158.0	2019-07-23 13:31:02	1.9900000095400003	0.1369999999999999	NEGATIVE
4764	hataznzy	bsubruvi	122.0	27.0	19.6071566122	56.0	169.0	2019-07-23 13:41:02	1.60000002384	0.138	NEGATIVE
4765	nqqwtxva	erunwfiw	107.0	40.0	30.0432622977	75.0	158.0	2019-07-23 13:41:03	1.22000002861	0.08	NEGATIVE
4766	kyiqhpza	aslxqooi	94.0	38.0	18.3654729109	50.0	165.0	2019-07-23 13:51:03.053	1.17999994755	0.344	NEGATIVE
4768	jslwefro	ijwaokoa	97.0	34.0	23.6202879122	74.0	177.0	2019-07-24 11:01:11	3.1099998951	0.065	NEGATIVE
4769	sysgyqgf	uorplnyo	78.0	38.0	21.3382106386	56.0	162.0	2019-07-23 11:21:03	2.71000003815	0.1	NEGATIVE
4772	tesungyx	lhfwswup	108.0	32.0	24.1632653061	74.0	175.0	2019-07-24 11:01:03	2023-05-01	0.144	NEGATIVE
4776	lvhurawn	vzrhmqgf	117.0	39.0	17.5770686858	52.0	172.0	2019-07-24 13:11:04	1.19000005722	0.075	NEGATIVE
4777	rexnnlfq	nzpoxfei	80.0	30.0	26.881720430100003	93.0	186.0	2019-07-25 11:01:04.040	0.587000012398	0.071	NEGATIVE
4780	oiznwiim	uextjrcz	79.0	22.0	20.5191340925	60.0	171.0	2019-07-25 12:31:02	0.555000007153	0.086	NEGATIVE
4785	ycmpaysl	cdmumsss	118.0	31.0	19.4330132602	51.0	162.0	2019-07-25 13:41:07.067	1.28999996185	0.109	NEGATIVE
4786	djdehwgi	gywmojqh	110.0	39.0	23.5883292205	65.0	166.0	2019-07-25 13:41:07	0.95300000906	0.105	NEGATIVE
4787	bxpkdxgo	ltsrobkf	117.0	37.0	27.9680160637	78.0	167.0	2019-07-25 13:41:07	0.589999973774	0.079	NEGATIVE
4789	adivdjes	karsygjf	119.0	38.0	27.1808999082	74.0	165.0	2019-07-29 11:11:04	0.326000005007	0.104	NEGATIVE
4794	syrexphn	qolgwofa	86.0	36.0	24.4351866688	61.0	158.0	2019-07-29 13:51:02	0.5649999976160001	0.179	NEGATIVE
4796	firooxau	ayzfxqkn	114.0	31.0	17.6308539945	48.0	165.0	2019-07-30 11:30:04	3.44000005722	0.121	NEGATIVE
4798	tivkikbo	splbihqy	143.0	42.0	26.1426884804	62.0	154.0	2019-07-30 11:41:06	1.44000005722	0.088	NEGATIVE
4799	ieqxqrjm	migcnjag	91.0	27.0	20.3244382551	54.0	163.0	2019-07-30 13:11:04.013	1.24000000954	0.155	NEGATIVE
4800	trmiglwn	fzpdipus	96.0	40.0	26.4235698243	80.0	174.0	2019-07-30 13:11:04	0.95300000906	0.069	NEGATIVE
4801	tcegcwby	rmqzoybk	97.0	35.0	17.5056150086	53.0	174.0	2019-07-30 13:11:05	1.20000004768	0.08	NEGATIVE
4803	jcsjjbji	bljhlivv	89.0	32.0	21.551020408200003	66.0	175.0	2019-07-30 13:21:03	0.483999997377	0.125	NEGATIVE
4808	mtpqgbnc	yqqqdtyj	129.0	41.0	21.4532871972	62.0	170.0	2019-07-31 11:11:03.037	0.917999982834	0.129	NEGATIVE
4809	gufqgcvo	jrpnljpv	112.0	33.0	21.5138585105	60.0	167.0	2019-07-31 13:11:03	4.269999980930001	0.106	NEGATIVE
4813	xyipltfo	kyknoipy	98.0	40.0	21.2585034014	60.0	168.0	2019-07-30 11:51:04	0.990999996662	0.11	NEGATIVE
4816	tpxmcvib	eqpvffeo	123.0	38.0	20.3244382551	54.0	163.0	2019-08-01 13:41:03	1.22000002861	0.1119999999999999	NEGATIVE
4819	oimjdjom	albjqkxp	103.0	41.0	20.6192536506	61.0	172.0	2019-08-01 13:31:04	2.3900001049	0.057	NEGATIVE
4822	ypyysfcd	whpmtnje	119.0	38.0	28.4053375611	86.0	174.0	2019-08-01 13:31:03	4.19000005722	0.076	NEGATIVE
4829	reokujwo	kkdmqobl	100.0	26.0	19.3698347107	60.0	176.0	2019-08-01 13:11:03	0.861999988556	0.217	NEGATIVE
4833	suwmclpv	cqxwjlcl	123.0	35.0	20.8611196608	61.0	171.0	2019-08-05 13:50:04.053	0.989000022411	0.179	NEGATIVE
4835	gtnizqzx	apjxjcfm	130.0	38.0	22.1297397278	67.0	174.0	2019-08-05 13:50:03	1.24000000954	0.133	NEGATIVE
4838	ifkcjjjw	olmgitax	118.0	37.0	20.703125	53.0	160.0	2019-08-05 13:31:03	2.43000006676	0.094	NEGATIVE
4842	axmwvold	abjcxeut	111.0	29.0	23.4220907298	57.0	156.0	2019-08-05 13:21:03	1.19000005722	0.074	NEGATIVE
4844	pcokbqur	fqenlubv	119.0	32.0	24.005486968400003	63.0	162.0	2019-08-02 13:21:06	0.888000011444	0.152	NEGATIVE
4845	svfbgekk	jjobowvg	108.0	36.0	21.9671201814	62.0	168.0	2019-08-05 13:50:03	1.26999998093	0.098	NEGATIVE
4852	fnnqxcns	xzbzteih	131.0	36.0	27.053802774	71.0	162.0	2019-08-06 13:11:04	1.80999994278	0.15	NEGATIVE
4856	tzmzwcvm	gbjomqop	113.0	37.0	20.9366391185	57.0	165.0	2019-08-07 13:21:04	3.5999999046300006	0.138	NEGATIVE
4857	vfxdxazx	uonhvwki	91.0	38.0	22.839506172800004	74.0	180.0	2019-08-06 11:21:04	3.13000011444	0.156	NEGATIVE
4861	rpdawnsh	atjmtlgy	134.0	24.0	19.8176773682	60.0	174.0	2019-08-07 11:11:02	2.21000003815	0.14	NEGATIVE
4866	hyqpgrke	elolybth	97.0	27.0	24.4351866688	61.0	158.0	2019-08-07 11:21:03	6.11999988556	0.083	NEGATIVE
4872	djtdwlhm	lvbqwemm	87.0	36.0	21.5645449137	58.0	164.0	2019-08-07 11:21:04	1.87999999523	0.1159999999999999	NEGATIVE
4879	xfgrlipi	imggscic	122.0	41.0	24.9107674004	67.0	164.0	2019-08-12 11:01:03	1.88999998569	0.073	NEGATIVE
4885	lpjujmzr	uzcytnme	86.0	31.0	25.3934311203	76.0	173.0	2019-08-12 13:31:12	1.7799999713900003	0.078	NEGATIVE
4886	bddkbkyf	cxahvpgu	111.0	36.0	22.7903289734	69.0	174.0	2019-08-09 11:41:04	4.67000007629	0.102	NEGATIVE
4899	htsrfvwi	jebhmyle	128.0	31.0	24.9770431589	68.0	165.0	2019-08-14 13:21:05	4.019999980930001	0.094	NEGATIVE
4902	qszhlwuv	msbwyaps	100.0	34.0	22.6799524093	61.0	164.0	2019-08-14 13:31:04	1.50999999046	0.118	NEGATIVE
4903	erqyvzho	mnsvjckm	82.0	35.0	23.0545624645	69.0	173.0	2019-08-15 08:11:04	5.98999977112	0.0559999999999999	NEGATIVE
4904	oniadpzd	qaykumra	102.0	22.0	19.5918367347	60.0	175.0	2019-08-14 13:31:05	2.79999995232	0.131	NEGATIVE
4905	dosmbipo	gyqwihpd	144.0	21.0	19.8412698413	56.0	168.0	2019-08-14 13:41:02	4.78000020981	0.133	NEGATIVE
4907	zxyafsrz	fhkfpmvo	88.0	31.0	21.2228082769	68.0	179.0	2019-08-14 13:41:03	6.23999977112	0.067	NEGATIVE
4909	zsabhehp	abptgihg	87.0	40.0	23.2334561769	58.0	158.0	2019-08-15 11:01:04	0.874000012875	0.162	NEGATIVE
4910	qrfsdmfe	weopvxkp	117.0	38.0	31.955922865	87.0	165.0	2019-08-15 11:21:03	4.92999982834	0.089	NEGATIVE
4911	hsvakuek	mnybeirw	92.0	29.0	21.6128117914	61.0	168.0	2019-08-15 11:21:04	4.30999994278	0.1009999999999999	NEGATIVE
4912	zogzhwea	bhqlqcnx	117.0	37.0	35.1541373716	104.0	172.0	2019-08-15 13:21:07	2.41000008583	0.092	NEGATIVE
4914	jqudcysh	mhvsxhla	116.0	27.0	35.8177107148	94.0	162.0	2019-08-15 13:31:22	5.78000020981	0.069	NEGATIVE
4918	myayngpv	sspbiodo	93.0	29.0	23.7812128419	72.0	174.0	2019-08-15 13:21:05	1.1399999856899998	0.209	NEGATIVE
4924	zvienwzt	avmvospi	92.0	37.0	22.3081499108	60.0	164.0	2019-08-16 10:41:05.043	3.46000003815	0.147	NEGATIVE
4926	mdvqtzmd	adkxmhsk	115.0	33.0	21.484375	55.0	160.0	2019-08-16 10:51:06	1.67999994755	0.248	NEGATIVE
4936	qhunpdfa	luristyw	108.0	30.0	23.7228106519	71.0	173.0	2019-08-19 13:21:02	2.91000008583	0.12	NEGATIVE
4937	roccbfnw	sgevgwdc	88.0	35.0	20.964360587	53.0	159.0	2019-08-19 13:11:03	3.6099998951	0.0969999999999999	NEGATIVE
4941	nizjmumi	pywquykw	119.0	35.0	23.3234180638	69.0	172.0	2019-08-19 13:21:03	4.1300001144400005	0.096	NEGATIVE
4942	pttenttm	utmukxvu	87.0	30.0	27.3796646836	81.0	172.0	2019-08-19 13:31:05	3.72000002861	0.126	NEGATIVE
4943	dtdtqnxn	swrunmso	115.0	40.0	29.4075963719	83.0	168.0	2019-08-19 13:31:05	4.8800001144400005	0.093	NEGATIVE
4946	wrcmbldk	klqxunuw	119.0	36.0	21.7775533392	69.0	178.0	2019-08-20 13:11:06	2.93000006676	0.176	NEGATIVE
4955	utqzfvqn	idshiwxu	94.0	30.0	25.8645124717	73.0	168.0	2019-08-21 13:21:05	7.019999980930001	0.091	NEGATIVE
4956	mdspmgnz	gdvtvyqy	115.0	31.0	26.6435986159	77.0	170.0	2019-08-21 13:11:05	4.03999996185	0.085	NEGATIVE
4957	xepydepc	kesdefnc	122.0	37.0	20.9366391185	57.0	165.0	2019-08-21 13:21:06.090	2.40000009537	0.113	NEGATIVE
4959	yrstjuql	bhmkdnuv	128.0	34.0	27.6094517552	77.0	167.0	2019-08-22 05:51:05	1.39999997616	0.128	NEGATIVE
4962	owscjvgk	ishvvoet	108.0	35.0	23.337684427	59.0	159.0	2019-08-21 13:11:07	4.3000001907300005	0.126	NEGATIVE
4963	jhdczqxm	iuhcqrpu	89.0	25.0	25.5296448712	67.0	162.0	2019-08-22 13:11:03	3.08999991417	0.103	NEGATIVE
4968	cfyiuejg	xpwimrbg	128.0	34.0	25.0	64.0	160.0	2019-08-22 13:21:05	2.06999993324	0.16	NEGATIVE
4969	wlmqvsav	ruxdvaps	126.0	40.0	20.4152249135	59.0	170.0	2019-08-22 13:21:05	2023-05-01	0.191	NEGATIVE
4971	uencagjz	jutefuyj	113.0	36.0	28.6047649516	76.0	163.0	2019-08-22 13:31:04	16.7000007629	0.111	NEGATIVE
4975	uytbrfur	gvuqbpzd	112.0	37.0	22.3093564089	66.0	172.0	2019-08-26 10:41:05	2023-05-11	0.079	NEGATIVE
4976	fdtlkcps	jbhsyxlv	85.0	40.0	20.0474456213	60.0	173.0	2019-08-26 10:51:05	2.95000004768	0.1169999999999999	NEGATIVE
4979	yotiyoxe	wedihgxy	106.0	28.0	23.828125	61.0	160.0	2019-08-26 13:01:04	4.11999988556	0.098	NEGATIVE
4980	ttsjyuew	qurxfrfj	115.0	33.0	21.484375	55.0	160.0	2019-08-26 13:11:03	2.58999991417	0.113	NEGATIVE
4981	mcsozhpm	ceqyphfi	135.0	27.0	22.491349481	65.0	170.0	2019-08-26 13:11:04	4.230000019069999	0.121	NEGATIVE
4982	qaulvden	dgbsthuz	116.0	31.0	17.2635445363	47.0	165.0	2019-08-26 13:11:04	13.6000003815	0.089	NEGATIVE
4983	gadekkyj	mgoilptl	123.0	36.0	26.2188208617	74.0	168.0	2019-08-26 13:11:05	2025-07-01	0.055	NEGATIVE
4985	vjzqsduw	afeddwni	90.0	24.0	20.3703703704	66.0	180.0	2019-08-27 06:21:01	4.400000095369999	0.067	NEGATIVE
4991	mwqmyosu	laarsndw	126.0	29.0	24.8163265306	76.0	175.0	2019-08-27 13:51:01	1.32000005245	0.165	NEGATIVE
4992	seiiiftp	ktnhcwua	84.0	35.0	20.5761316872	54.0	162.0	2019-08-27 14:01:01	2.13000011444	0.129	NEGATIVE
4993	emkcazbt	ciudvctv	88.0	37.0	24.3374797188	72.0	172.0	2019-08-27 14:11:01	5.409999847409999	0.077	NEGATIVE
4996	zaftnqfb	reclpjzf	85.0	40.0	18.5567732222	53.0	169.0	2019-08-27 14:11:01.067	5.73999977112	0.122	NEGATIVE
4998	pdqjtzpo	hkjqucuu	107.0	30.0	28.0750429383	85.0	174.0	2019-08-26 13:01:06	6.42999982834	0.05	NEGATIVE
4999	mjucsxgj	gfzacpba	127.0	34.0	22.6473769605	67.0	172.0	2019-09-02 06:51:02.080	2025-03-01	0.0819999999999999	NEGATIVE
5001	nikhelmp	wakaydap	111.0	36.0	21.7993079585	63.0	170.0	2019-08-28 11:41:02	4.13999986649	0.175	NEGATIVE
5003	tklbhzok	mexgszro	112.0	41.0	22.8571428571	70.0	175.0	2019-08-28 11:41:03	4.57000017166	0.0819999999999999	NEGATIVE
5005	ynmbnywc	nmiqfhop	113.0	26.0	26.6435986159	77.0	170.0	2019-08-28 13:10:03	4.57999992371	0.074	NEGATIVE
5009	dsnpzztn	cxfzgndg	131.0	28.0	30.487804878	82.0	164.0	2019-08-28 13:21:01	3.49000000954	0.152	NEGATIVE
5011	pkjyljqy	mtuuieph	146.0	25.0	25.259515570900003	73.0	170.0	2019-08-28 13:41:02	1.65999996662	0.107	NEGATIVE
5014	fllsmtlk	scxpmjdo	84.0	26.0	31.640368178800003	77.0	156.0	2019-08-30 13:21:01	2.49000000954	0.065	NEGATIVE
5015	bbnzrdxl	ldibvkep	129.0	26.0	18.6851211073	54.0	170.0	2019-09-02 11:11:01.097	4.32000017166	0.157	NEGATIVE
5017	drhsycpl	coqqfzps	84.0	40.0	25.6369171607	64.0	158.0	2019-09-02 11:21:01	2023-05-04	0.11	NEGATIVE
5028	hjkrmchb	zsuodypo	136.0	37.0	28.405504355500003	90.0	178.0	2019-09-03 14:01:10	6.0	0.107	NEGATIVE
5031	sujaviaa	uwblfgso	147.0	36.0	21.5645449137	58.0	164.0	2019-09-03 14:01:11	8.35999965668	0.113	NEGATIVE
5035	jhfjxdui	uawtyort	127.0	34.0	23.046875	59.0	160.0	2019-09-03 14:01:12	2.55999994278	0.21	NEGATIVE
5038	jwgpidnn	pxjsqsdm	101.0	41.0	34.6020761246	100.0	170.0	2019-09-04 11:51:02	4.1300001144400005	0.054	NEGATIVE
5057	xgzsphwk	rxhshhgb	86.0	36.0	21.9713358572	65.0	172.0	2019-09-06 13:21:01	3.22000002861	0.079	NEGATIVE
5060	hhbjelqu	bucdgcii	81.0	32.0	23.1836734694	71.0	175.0	2019-09-10 11:11:01	4.0	0.077	NEGATIVE
5061	tiqunzgv	chzpuook	93.0	30.0	29.7619047619	84.0	168.0	2019-09-09 10:41:04	1.76999998093	0.08	NEGATIVE
5062	ejutjvst	yikphbwi	85.0	29.0	28.3446712018	80.0	168.0	2019-09-09 10:51:01	0.998000025749	0.092	NEGATIVE
5064	zdthetnf	zunfuvzk	105.0	33.0	21.2585034014	60.0	168.0	2019-09-09 13:21:03	1.19000005722	0.186	NEGATIVE
5065	bqldgovi	sxstfblj	84.0	31.0	24.4646016034	65.0	163.0	2019-09-09 13:21:04	1.50999999046	0.078	NEGATIVE
5070	yzldhahs	oynrcsfy	87.0	24.0	21.484375	55.0	160.0	2019-09-10 06:21:02	2.68000006676	0.178	NEGATIVE
5073	uaanpewc	sektksso	106.0	29.0	33.8340273647	91.0	164.0	2019-09-10 13:21:01	4.349999904630001	0.108	NEGATIVE
5079	lqdwuqpg	xjgujlln	108.0	35.0	20.3222528669	56.0	166.0	2019-09-11 06:01:05	4.96999979019	0.0819999999999999	NEGATIVE
5081	sgzrrwtx	gzbyfsyj	129.0	40.0	35.0765306122	99.0	168.0	2019-09-10 10:41:00	3.44000005722	0.064	NEGATIVE
5082	exddlwra	niioxcga	111.0	28.0	19.6051919957	58.0	172.0	2019-09-11 05:51:04.093	3.31999993324	0.059	NEGATIVE
5083	krcscoec	wyewmpas	92.0	27.0	19.777698667	50.0	159.0	2019-09-11 06:01:02	2.07999992371	0.156	NEGATIVE
5084	kyqhnini	jnrvhgzv	102.0	36.0	21.7993079585	63.0	170.0	2019-09-11 06:01:04	4.15999984741	0.159	NEGATIVE
5085	jctrwqqy	gvacbfoj	127.0	35.0	24.9107674004	67.0	164.0	2019-09-11 06:01:05	15.8999996185	0.077	NEGATIVE
5090	iywbkrpo	scsvknqr	97.0	39.0	17.9981634527	49.0	165.0	2019-09-11 06:11:04	5.32999992371	0.1009999999999999	NEGATIVE
5091	rdhybujd	grenyhxu	131.0	31.0	33.690051526	102.0	174.0	2019-09-11 11:11:02	1.87999999523	0.092	NEGATIVE
5092	pyjgckuh	jarkerrp	124.0	37.0	20.6192536506	61.0	172.0	2019-09-11 11:21:01	1.39999997616	0.14	NEGATIVE
5094	jaraaxha	uaxwguft	87.0	42.0	28.0276816609	81.0	170.0	2019-09-11 11:11:04.080	1.5800000429199998	0.089	NEGATIVE
5095	xjiursqf	zecvjtnq	87.0	39.0	30.4438391283	76.0	158.0	2019-09-11 13:31:01	2.19000005722	0.1009999999999999	NEGATIVE
5097	xfpmznhf	owndfvln	90.0	35.0	20.2448979592	62.0	175.0	2019-09-11 13:11:01	1.15999996662	0.187	NEGATIVE
5099	xigvkheq	stnxffpx	117.0	44.0	26.2917238226	69.0	162.0	2019-09-11 11:11:04	2.86999988556	0.126	NEGATIVE
5102	oidknfpt	dprouzzr	118.0	31.0	21.3577955954	61.0	169.0	2019-09-11 13:11:04	1.64999997616	0.1939999999999999	NEGATIVE
5104	mxnrmimy	otwskewc	122.0	26.0	23.6340330075	59.0	158.0	2019-09-12 13:10:02	2.94000005722	0.131	NEGATIVE
5105	huzhunjd	bbmqtfnm	92.0	26.0	21.7180660897	65.0	173.0	2019-09-12 13:10:03	1.55999994278	0.105	NEGATIVE
5110	oncboljr	ccoxuzes	94.0	36.0	22.1453287197	64.0	170.0	2019-09-12 13:40:05	2.67000007629	0.177	NEGATIVE
5111	caoolgxg	btbcntvn	138.0	30.0	22.5895514361	63.0	167.0	2019-09-13 10:41:01	3.79999995232	0.075	NEGATIVE
5116	rmohfqvo	babccnov	82.0	42.0	20.515086479	65.0	178.0	2019-09-16 13:31:02	4.28000020981	0.098	NEGATIVE
5117	ghytagaw	ernxyneo	135.0	35.0	26.4462809917	72.0	165.0	2019-09-17 11:01:02	0.372999995947	0.113	NEGATIVE
5118	hthqofqi	qvybhdnc	100.0	37.0	17.9282154254	50.0	167.0	2019-09-16 13:11:04	1.91999995708	0.178	NEGATIVE
5119	emovqows	qegbpsml	102.0	28.0	19.6051919957	58.0	172.0	2019-09-17 10:51:01	0.4779999852179999	0.1369999999999999	NEGATIVE
5121	dauekpfg	hmeomine	93.0	37.0	24.3865264441	64.0	162.0	2019-09-16 11:11:01	2.68000006676	0.0819999999999999	NEGATIVE
5122	zgsgswnw	ylccxqpi	121.0	39.0	38.0547989104	95.0	158.0	2019-09-16 13:21:00	1.85000002384	0.061	NEGATIVE
5123	yaqlbwhb	abzylflz	141.0	37.0	22.0385674931	60.0	165.0	2019-09-16 13:11:05	0.847999989986	0.187	NEGATIVE
5125	vsqkvkkw	hdvvqkyd	93.0	29.0	24.3374797188	72.0	172.0	2019-09-16 13:11:01	1.7400000095400003	0.135	NEGATIVE
5131	cfchjxmb	zyeegxdw	126.0	31.0	20.7475501931	65.0	177.0	2019-09-17 13:11:13	0.393999993801	0.179	NEGATIVE
5133	kfnsbudk	ufwqaatt	113.0	32.0	21.3039485767	58.0	165.0	2019-09-17 13:11:17	0.976999998093	0.157	NEGATIVE
5135	ieozbvvw	axqlfhud	133.0	26.0	20.4491374182	55.0	164.0	2019-09-18 13:01:04	2.13000011444	0.161	NEGATIVE
5136	qekedfmy	ilybewbp	111.0	35.0	24.21875	62.0	160.0	2019-09-18 13:11:05	0.8560000061990001	0.125	NEGATIVE
5137	oljrpkkc	lofutgwi	85.0	29.0	28.0750429383	85.0	174.0	2019-09-18 13:21:01	1.04999995232	0.076	NEGATIVE
5138	nffalgvu	mhlytusi	105.0	35.0	23.1472551213	60.0	161.0	2019-09-18 13:31:01	0.912000000477	0.113	NEGATIVE
5140	bcmlgvsw	fygwzori	86.0	34.0	22.491349481	65.0	170.0	2019-09-19 12:11:00	0.409999996424	0.133	NEGATIVE
5145	suqliymk	tuetgzaj	103.0	35.0	25.7116620753	70.0	165.0	2019-09-19 13:11:02	0.462000012398	0.061	NEGATIVE
5149	gzfvmzwa	epjymcls	96.0	35.0	19.6926652893	61.0	176.0	2019-09-19 13:41:01	0.676999986172	0.171	NEGATIVE
5151	alqdproz	azrvbuyo	115.0	36.0	23.7953599048	64.0	164.0	2019-09-19 13:50:03	0.418000012636	0.133	NEGATIVE
5152	arlqxisb	pgjixczl	152.0	39.0	27.6887781338	70.0	159.0	2019-09-19 13:41:02	0.653999984264	0.106	NEGATIVE
5153	ubuiksps	cucsnsrs	137.0	25.0	25.6543723974	69.0	164.0	2019-09-19 13:50:18	0.623000025749	0.1159999999999999	NEGATIVE
5154	ikvlgnhp	eodfxqum	124.0	35.0	31.2174817898	108.0	186.0	2019-09-20 10:51:02	0.667999982834	0.091	NEGATIVE
5156	hpnruipz	benvawsq	85.0	39.0	23.711844631	63.0	163.0	2019-09-20 11:21:02.000	2.28999996185	0.059	NEGATIVE
5157	fbnupbgs	sgmtgibm	79.0	27.0	21.9898923653	57.0	161.0	2019-09-20 11:21:02	0.704999983311	0.15	NEGATIVE
5159	rvhmbauh	elegmwxk	89.0	41.0	20.7008167413	55.0	163.0	2019-09-20 11:41:02	1.44000005722	0.092	NEGATIVE
5162	bvxgywzm	vhcxxuht	91.0	44.0	27.6816608997	80.0	170.0	2019-09-23 11:01:02	4.349999904630001	0.057	NEGATIVE
5163	jvmaepkn	titfxvmv	124.0	35.0	25.0135208221	74.0	172.0	2019-09-23 11:11:01	1.22000002861	0.104	NEGATIVE
5165	cmtmdhnq	hujkyvsh	84.0	36.0	21.9713358572	65.0	172.0	2019-09-23 13:21:02	1.33000004292	0.111	NEGATIVE
5175	awspyzoo	gfndjepw	96.0	41.0	28.3737024221	82.0	170.0	2019-09-24 13:31:03	0.6890000104899999	0.106	NEGATIVE
5177	recsomhe	qmzedsxj	102.0	30.0	19.3698347107	60.0	176.0	2019-09-25 10:41:02	1.28999996185	0.103	NEGATIVE
5179	xjsivbbv	vmeeqime	102.0	35.0	41.2700773349	111.0	164.0	2019-09-25 10:41:03	1.17999994755	0.059	NEGATIVE
5184	gmbefizv	xlrgkcib	90.0	28.0	23.337684427	59.0	159.0	2019-09-25 13:11:01	1.37000000477	0.113	NEGATIVE
5185	cuqiwczo	zbjqqtvv	114.0	30.0	25.3443526171	69.0	165.0	2019-09-25 13:21:03	1.86000001431	0.054	NEGATIVE
5186	sxlxzqvz	uazftdsq	92.0	36.0	18.9370029037	60.0	178.0	2019-09-25 13:21:02	1.00999999046	0.1	NEGATIVE
5192	thxifiyk	ctbncysr	118.0	35.0	17.3744528718	52.0	173.0	2019-09-25 13:11:02	3.3900001049	0.15	NEGATIVE
5194	qijparxg	xxhagfqa	98.0	42.0	25.476660092	62.0	156.0	2019-09-26 13:21:01	6.94999980927	0.1009999999999999	NEGATIVE
5195	oqjdclke	iqeyzqpl	126.0	38.0	38.9348025712	106.0	165.0	2019-09-26 13:21:02	1.04999995232	0.087	NEGATIVE
5197	wwnqytjj	vomeidlk	90.0	34.0	20.9571711629	55.0	162.0	2019-09-26 13:11:02	0.460000008345	0.108	NEGATIVE
5201	rzpycsoi	kymhezga	80.0	27.0	19.267171444	57.0	172.0	2019-09-30 07:41:00	0.6439999938009999	0.142	NEGATIVE
5204	kwicqrxv	rymqttyk	90.0	28.0	19.4734066291	48.0	157.0	2019-09-27 10:31:03	0.782000005245	0.1689999999999999	NEGATIVE
5206	gfelkndy	jwoynmdu	100.0	40.0	22.5710475018	66.0	171.0	2019-09-27 10:31:05	0.652000010014	0.096	NEGATIVE
5207	rgzvsbhn	xvsgtiuq	120.0	40.0	26.1286108289	72.0	166.0	2019-09-27 10:31:01	0.426999986172	0.129	NEGATIVE
5208	okyenbsx	nihpited	94.0	32.0	20.9041950113	59.0	168.0	2019-09-30 13:11:02.037	0.912000000477	0.184	NEGATIVE
5209	lnwfpbkp	fvjyeceu	111.0	39.0	26.9598403417	77.0	169.0	2019-09-30 13:21:01.027	1.19000005722	0.087	NEGATIVE
5210	hkptypng	qnutnozh	90.0	42.0	23.3066800531	65.0	167.0	2019-09-30 13:31:01.033	0.836000025272	0.204	NEGATIVE
5211	pmbckyue	jraegold	120.0	34.0	18.9035916824	64.0	184.0	2019-09-30 13:40:01	1.61000001431	0.1159999999999999	NEGATIVE
5216	tumpmund	aauuwwhb	84.0	31.0	20.9572742023	62.0	172.0	2019-10-01 11:01:01	1.37000000477	0.065	NEGATIVE
5218	lsvacswu	dbrrqcla	89.0	35.0	19.1326530612	54.0	168.0	2019-10-01 11:01:03	1.49000000954	0.102	NEGATIVE
5222	gjcgjrqx	jjolzfea	88.0	26.0	19.8347107438	54.0	165.0	2019-10-01 13:21:01	1.04999995232	0.135	NEGATIVE
5223	ymohnkiz	ntsplxch	94.0	35.0	27.1415823914	73.0	164.0	2019-10-01 13:21:03	0.783999979496	0.103	NEGATIVE
5225	hgrprepr	btcrbpqs	119.0	37.0	27.4348422497	72.0	162.0	2019-10-02 06:11:03	0.544000029564	0.181	NEGATIVE
5226	hedyidxz	fmlzrxig	92.0	44.0	25.2162533116	79.0	177.0	2019-10-02 06:11:04	2.24000000954	0.061	NEGATIVE
5229	ikaqvoth	rhtqcxrf	123.0	41.0	21.7738423574	60.0	166.0	2019-10-02 06:21:03	5.71999979019	0.124	NEGATIVE
5234	cwtpzvyl	mvuzuqbc	123.0	35.0	23.828125	61.0	160.0	2019-10-04 13:21:01.020	0.931999981403	0.08	NEGATIVE
5236	geviuzms	tabrahgb	126.0	34.0	40.234375	103.0	160.0	2019-10-07 10:51:02	0.813000023365	0.074	NEGATIVE
5237	rsyfflqr	tmvzovid	80.0	27.0	25.2493372049	80.0	178.0	2019-10-07 10:51:03.000	1.04999995232	0.1009999999999999	NEGATIVE
5238	kxeaprtg	mavbqfos	96.0	39.0	25.4693877551	78.0	175.0	2019-10-07 13:11:02	0.6359999775890001	0.075	NEGATIVE
5239	mvklpiwu	gjlkhzxs	122.0	35.0	30.1193755739	82.0	165.0	2019-10-07 13:11:03	1.71000003815	0.083	NEGATIVE
5241	zsdaonuz	lxwmossa	87.0	35.0	20.6192536506	61.0	172.0	2019-10-07 13:21:04	1.02999997139	0.087	NEGATIVE
5247	npomxvxb	ukocuopf	94.0	30.0	25.6311674997	60.0	153.0	2019-10-08 11:01:03	1.40999996662	0.093	NEGATIVE
5255	obgonaep	ljvqfgna	85.0	38.0	23.3556369145	74.0	178.0	2019-10-10 07:40:22	1.46000003815	0.084	NEGATIVE
5257	bmxrqnvf	zrsonmxk	105.0	33.0	19.6071566122	56.0	169.0	2019-10-10 07:40:23	0.978999972343	0.125	NEGATIVE
5259	ettohhob	xkzrrbzc	118.0	25.0	19.7055324212	53.0	164.0	2019-10-10 07:40:23	1.65999996662	0.125	NEGATIVE
5260	fcrwdjfg	wbhyefmu	82.0	32.0	17.2364263143	54.0	177.0	2019-10-10 07:40:24.027	0.456000000238	0.1119999999999999	NEGATIVE
5261	xatjoldy	obbdyzku	112.0	36.0	21.9713358572	65.0	172.0	2019-10-10 07:40:23.090	1.05999994278	0.089	NEGATIVE
5262	knuiskex	abdzmudv	93.0	38.0	24.3865264441	64.0	162.0	2019-10-10 11:11:02	0.7189999818800001	0.105	NEGATIVE
5265	rgfbngjq	cqvggfhb	121.0	30.0	22.9819017524	72.0	177.0	2019-10-10 13:11:02	2.46000003815	0.102	NEGATIVE
5268	bacwioip	gyvzjaew	118.0	28.0	26.7697798929	72.0	164.0	2019-10-10 13:11:04	0.888000011444	0.091	NEGATIVE
5270	hrqvcsrv	yvxpqyii	110.0	40.0	28.125	72.0	160.0	2019-10-10 13:21:02	0.7659999728200001	0.083	NEGATIVE
5272	gsemjlri	nfbyvpqx	97.0	37.0	22.0385674931	60.0	165.0	2019-10-10 13:21:02	0.6240000128750001	0.216	NEGATIVE
5273	gatkvwvs	ksciwzha	120.0	27.0	19.9432125473	59.0	172.0	2019-10-10 13:31:01	0.286000013351	0.221	NEGATIVE
5274	flupnuot	ielndfil	85.0	26.0	21.6333153056	64.0	172.0	2019-10-11 11:11:01	1.16999995708	0.1369999999999999	NEGATIVE
5276	garyyxol	kolmuhtq	130.0	32.0	25.3154542937	64.0	159.0	2019-10-11 13:21:01	1.26999998093	0.05	NEGATIVE
5281	osvcckfi	dvxjgppa	110.0	36.0	22.3756799506	58.0	161.0	2019-10-14 13:11:02	1.09000003338	0.141	NEGATIVE
5283	xsyrpcjj	ojyyeqnb	113.0	31.0	27.2932241604	69.0	159.0	2019-10-14 13:20:02.053	0.907000005245	0.105	NEGATIVE
5285	uqqbaguh	zglyzunb	84.0	28.0	20.7156938087	62.0	173.0	2019-10-14 13:20:03.083	1.45000004768	0.128	NEGATIVE
5289	asqezayx	hhjtajyr	93.0	25.0	20.3244382551	54.0	163.0	2019-10-14 13:31:02	1.04999995232	0.139	NEGATIVE
5290	vbkgkzzg	iwggiedj	126.0	24.0	25.390625	65.0	160.0	2019-10-14 13:31:03.007	0.470999985933	0.158	NEGATIVE
5292	jsqihrju	tjntibnr	130.0	29.0	21.7180660897	65.0	173.0	2019-10-15 10:51:01	0.75	0.099	NEGATIVE
5293	vbcefneb	ybsmksge	116.0	38.0	27.2508874467	76.0	167.0	2019-10-15 10:51:02	1.07000005245	0.1119999999999999	NEGATIVE
5295	tllbpkql	ozhpwiit	115.0	28.0	28.3038501561	68.0	155.0	2019-10-15 11:21:02	1.07000005245	0.133	NEGATIVE
5296	ssetfqbe	rchnynzo	108.0	39.0	26.4915082015	73.0	166.0	2019-10-15 13:21:02	1.4199999570800002	0.1	NEGATIVE
5297	ihgenrwv	uahyimnm	121.0	31.0	27.7551020408	85.0	175.0	2019-10-15 13:21:02	0.6579999923709999	0.13	NEGATIVE
5298	dnzamxfq	tyggrqkn	112.0	39.0	34.3679138322	97.0	168.0	2019-10-15 13:21:02	0.6970000267030001	0.0559999999999999	NEGATIVE
5299	zhhmmhub	gripqrsi	90.0	34.0	23.9868703447	76.0	178.0	2019-10-15 13:31:01	0.712000012398	0.074	NEGATIVE
5301	byqzotho	insojkql	96.0	37.0	27.0640515888	81.0	173.0	2019-10-15 13:31:01	1.90999996662	0.057	NEGATIVE
5302	gmqgqxcm	fqoohjij	130.0	30.0	23.2254318479	64.0	166.0	2019-10-15 13:31:01	1.25999999046	0.188	NEGATIVE
5303	ksduwzzc	xraekrcc	87.0	37.0	21.1927424152	57.0	164.0	2019-10-15 13:31:02.070	0.797999978065	0.1369999999999999	NEGATIVE
5305	hwqrthde	bqbauuft	148.0	23.0	23.0300453515	65.0	168.0	2019-10-16 13:11:01	0.552999973297	0.1159999999999999	NEGATIVE
5307	ybyqvdra	guhvyeop	87.0	32.0	19.4931773879	57.0	171.0	2019-10-17 06:21:01	0.842999994755	0.144	NEGATIVE
5312	hweqjwkz	vkkjlvmu	116.0	43.0	20.1955782313	57.0	168.0	2019-10-18 13:21:01	0.702000021935	0.132	NEGATIVE
5314	fakoqyha	hzututqd	117.0	44.0	37.6242945445	126.0	183.0	2019-10-17 10:51:05.077	1.28999996185	0.0579999999999999	NEGATIVE
5315	ysapdzyc	luaqmhdo	94.0	41.0	24.382372978600003	68.0	167.0	2019-10-17 13:21:01	2.29999995232	0.059	NEGATIVE
5317	liapstld	uhioqdgb	83.0	29.0	23.8086901719	68.0	169.0	2019-10-17 13:21:02.080	1.27999997139	0.1169999999999999	NEGATIVE
5321	fttuywwt	jiwhbrjt	84.0	35.0	25.3515413737	75.0	172.0	2019-10-21 12:11:01	0.499000012875	0.09	NEGATIVE
5324	ozptrazm	wzhlqotc	124.0	22.0	21.2305720237	53.0	158.0	2019-10-21 13:21:02.060	1.44000005722	0.065	NEGATIVE
5325	xdngmscg	eweepcmq	99.0	29.0	22.347782088	53.0	154.0	2019-10-21 13:51:01	2.73000001907	0.115	NEGATIVE
5330	ujdeqbkq	ziwaatbx	127.0	31.0	21.6128117914	61.0	168.0	2019-10-22 10:51:01	2023-05-01	0.118	NEGATIVE
5331	gvbymkkq	tudcldod	95.0	35.0	18.0661673379	48.0	163.0	2019-10-22 11:00:02.030	2.08999991417	0.083	NEGATIVE
5333	sasjuiyl	finwxfij	143.0	34.0	21.9713358572	65.0	172.0	2019-10-22 13:21:06	5.420000076290001	0.0579999999999999	NEGATIVE
5335	dwrxugnq	uenmhomd	130.0	35.0	23.507805326	64.0	165.0	2019-10-22 13:21:02	0.6309999823569999	0.098	NEGATIVE
5338	ulyhncqc	kuvllohk	109.0	31.0	24.5351239669	76.0	176.0	2019-10-22 13:31:00	0.792999982834	0.15	NEGATIVE
5339	ysbenvvg	xdmbjlej	103.0	41.0	23.661438615500003	70.0	172.0	2019-10-22 13:31:02	1.85000002384	0.102	NEGATIVE
5340	lmvurajp	tzyhdnft	125.0	40.0	23.0300453515	65.0	168.0	2019-10-22 13:31:01	1.9900000095400003	0.122	NEGATIVE
5341	qrmzmiws	ybkwsaws	86.0	34.0	22.6799524093	61.0	164.0	2019-10-22 13:21:08	2.05999994278	0.121	NEGATIVE
5342	ytcaakcl	bfkrdgpr	124.0	39.0	25.5296448712	67.0	162.0	2019-10-23 11:01:01	0.742999970913	0.08	NEGATIVE
5343	fjkspway	nulpjxvp	106.0	29.0	19.6051919957	58.0	172.0	2019-10-23 11:11:01	1.07000005245	0.1119999999999999	NEGATIVE
5344	lxkdmybb	idnhomht	136.0	33.0	28.7346938776	88.0	175.0	2019-10-23 11:01:02	0.356999993324	0.0819999999999999	NEGATIVE
5345	abqiazmr	zfxwisww	103.0	39.0	24.0882231172	64.0	163.0	2019-10-23 13:21:02	0.879999995232	0.108	NEGATIVE
5349	fxvpcfoo	vfmbcbzm	113.0	39.0	27.717685235300003	82.0	172.0	2019-10-23 13:41:01	1.03999996185	0.158	NEGATIVE
5352	eyrrauvg	mbqnkusb	93.0	36.0	20.1771485243	59.0	171.0	2019-10-24 11:11:03	1.37999999523	0.13	NEGATIVE
5353	xtvmfule	rmjjfaev	95.0	40.0	27.9421433268	68.0	156.0	2019-10-24 13:21:01	0.5649999976160001	0.149	NEGATIVE
5356	rkpwnlny	dddajmsu	136.0	26.0	18.9370029037	60.0	178.0	2019-10-24 13:21:03	0.508000016212	0.176	NEGATIVE
5358	yyrfdlap	mhgskrie	135.0	37.0	20.7156938087	62.0	173.0	2019-10-24 11:01:05	1.09000003338	0.157	NEGATIVE
5363	uimrejgb	neacxvsf	79.0	31.0	24.5674740484	71.0	170.0	2019-10-24 13:31:01	0.451999992132	0.184	NEGATIVE
5368	yanzmxqd	kdpnuzxs	88.0	26.0	25.6055363322	74.0	170.0	2019-10-28 14:30:04	1.33000004292	0.129	NEGATIVE
5369	qlrcpizh	mtsqtgef	91.0	29.0	19.3771626298	56.0	170.0	2019-10-28 14:30:04	1.4199999570800002	0.183	NEGATIVE
5375	yobybdsf	ukpuwhoe	102.0	37.0	24.609375	63.0	160.0	2019-10-29 14:31:01	2.81999993324	0.178	NEGATIVE
5379	gvdrnhmo	musxqvax	119.0	42.0	26.9274376417	76.0	168.0	2019-10-29 14:41:01	1975-01-01	0.069	NEGATIVE
5381	lgmjojsq	rzsmfapn	88.0	38.0	21.2305720237	53.0	158.0	2019-10-30 12:01:02	1.48000001907	0.121	NEGATIVE
5389	isntfmmy	ayvntkit	117.0	31.0	22.6757369615	64.0	168.0	2019-10-30 14:51:01	1.09000003338	0.119	NEGATIVE
5390	lfdnorgz	nkcuqbgg	101.0	40.0	20.9572742023	62.0	172.0	2019-10-30 15:01:01	3.11999988556	0.077	NEGATIVE
5391	imhvuxdo	vixkjjse	89.0	38.0	25.0995015956	70.0	167.0	2019-10-31 11:51:03	1.48000001907	0.123	NEGATIVE
5394	kogjlgrd	hspnqgyq	109.0	24.0	22.6799524093	61.0	164.0	2019-10-31 12:11:01	0.67199999094	0.23	NEGATIVE
5395	xjuqoacv	cycisvrg	136.0	25.0	34.8943985308	95.0	165.0	2019-10-31 14:31:01	2.69000005722	0.07	NEGATIVE
5396	urznuxjx	fuudbdif	118.0	33.0	23.2434080171	61.0	162.0	2019-10-31 14:40:01	2.22000002861	0.161	NEGATIVE
5401	ejsfhhra	iqdxoixp	113.0	34.0	23.8367346939	73.0	175.0	2019-11-04 12:01:06	8.42000007629	0.066	NEGATIVE
5404	uiseoehf	ghjmfaws	82.0	40.0	22.7204383708	68.0	173.0	2019-11-04 14:21:01	1.82000005245	0.154	NEGATIVE
5406	wccsvsxe	vjolrkbl	100.0	20.0	30.46875	78.0	160.0	2019-11-04 14:31:00	5.6300001144400005	0.0559999999999999	NEGATIVE
5407	yotmdsvf	uhaiwfae	81.0	34.0	21.066743273	66.0	177.0	2019-11-05 11:51:01	2.1400001049	0.073	NEGATIVE
5409	cxyiugcd	joegomkw	115.0	32.0	22.0931700543	70.0	178.0	2019-11-05 12:01:03.053	1.21000003815	0.153	NEGATIVE
5410	zwtkghnk	cswhutua	89.0	37.0	23.3556369145	74.0	178.0	2019-11-05 12:01:04	2.02999997139	0.08	NEGATIVE
5411	vvbftvsd	ufjybygw	103.0	46.0	36.3321799308	105.0	170.0	2019-11-05 12:21:01.003	0.991999983788	0.127	NEGATIVE
5413	afinryii	wvwhokra	117.0	39.0	28.125	72.0	160.0	2019-11-05 14:21:05	4.769999980930001	0.073	NEGATIVE
5414	hiuxedpl	tdxkgtpy	98.0	36.0	24.0882231172	64.0	163.0	2019-11-05 14:51:01	1.52999997139	0.105	NEGATIVE
5416	xwqnteks	bmexjrsm	87.0	38.0	24.382372978600003	68.0	167.0	2019-11-05 14:30:02	4.5500001907300005	0.086	NEGATIVE
5421	cijdcoxk	uondvked	89.0	38.0	35.6401384083	103.0	170.0	2019-11-06 11:41:01	1.26999998093	0.052	NEGATIVE
5422	cfzkswhd	jqlccroh	87.0	22.0	20.3383264463	63.0	176.0	2019-11-06 11:41:03	3.5199999809300007	0.118	NEGATIVE
5424	lmktdrat	zmkabuvm	138.0	34.0	21.3599145603	54.0	159.0	2019-11-06 14:21:02.027	0.941999971867	0.188	NEGATIVE
5426	wzgrinud	lahbtqih	129.0	36.0	31.179138322	88.0	168.0	2019-11-06 14:31:02	1.32000005245	0.055	NEGATIVE
5427	fwoghxml	xwxgmsmv	90.0	31.0	22.1453287197	64.0	170.0	2019-11-06 14:31:03	1.70000004768	0.111	NEGATIVE
5433	psddveen	llctcdtx	91.0	32.0	38.1963223364	113.0	172.0	2019-11-07 11:30:02	0.990999996662	0.073	NEGATIVE
5434	klxdiffo	jlxzhqcl	123.0	33.0	24.1671624033	65.0	164.0	2019-11-07 11:30:03	1.00999999046	0.08	NEGATIVE
5435	dqqgizaz	mzqasiht	114.0	45.0	18.4240362812	52.0	168.0	2019-11-07 11:41:01	1.0	0.177	NEGATIVE
5436	xiwaugnx	yuagnnxd	98.0	39.0	26.81359045	73.0	165.0	2019-11-07 14:21:02	1.40999996662	0.083	NEGATIVE
5437	pyljtmcv	oynrjlcj	84.0	28.0	28.0102237317	80.0	169.0	2019-11-07 14:21:03.043	1.69000005722	0.074	NEGATIVE
5444	socxuczy	lcdyqdne	101.0	32.0	22.7903289734	69.0	174.0	2019-11-11 14:41:01	1.70000004768	0.138	NEGATIVE
5445	rhqhcutv	jjtvekci	113.0	37.0	32.5259515571	94.0	170.0	2019-11-11 14:31:05	0.637000024319	0.115	NEGATIVE
5454	kdekaavs	wqjxhutg	127.0	29.0	21.6041047799	56.0	161.0	2019-11-12 14:21:05	3.74000000954	0.06	NEGATIVE
5455	teasvqef	xcrjbpiz	88.0	33.0	23.9994591671	71.0	172.0	2019-11-12 14:21:05	1.07000005245	0.1009999999999999	NEGATIVE
5456	wujpdeid	pkvfsiil	92.0	40.0	25.3934311203	76.0	173.0	2019-11-12 11:31:03	1975-04-01	0.109	NEGATIVE
5462	ntbekkzg	qrgeffxc	100.0	31.0	27.3099681384	78.0	169.0	2019-11-11 14:31:06	3.93000006676	0.066	NEGATIVE
5464	zmcvxfkf	xmzpvqli	121.0	30.0	27.9155188246	76.0	165.0	2019-11-12 11:41:05	1.7400000095400003	0.078	NEGATIVE
5468	zpqhtmll	xldbiqjn	84.0	41.0	24.8590735619	71.0	169.0	2019-11-13 11:51:01	1.32000005245	0.115	NEGATIVE
5469	lnpaeolo	omvggpxf	117.0	41.0	28.8415318058	72.0	158.0	2019-11-12 14:21:05.093	1.95000004768	0.059	NEGATIVE
5477	ytythduj	uznhlotw	94.0	33.0	23.0387523629	78.0	184.0	2019-11-14 14:21:01	1.30999994278	0.0819999999999999	NEGATIVE
5478	gdqsqjqs	bnnksvbd	111.0	28.0	20.515086479	65.0	178.0	2019-11-14 14:21:05	1.15999996662	0.179	NEGATIVE
5479	wdmdejsf	zubrihvc	102.0	31.0	24.6097337006	67.0	165.0	2019-11-18 15:01:01	3.1400001049	0.059	NEGATIVE
5482	uyvlbwvu	chhdgstp	125.0	34.0	23.4509182191	71.0	174.0	2019-11-18 14:21:02	1.48000001907	0.091	NEGATIVE
5486	ltlxtbqi	rnhxengb	118.0	35.0	21.2952947539	63.0	172.0	2019-11-18 14:41:00	4.519999980930001	0.08	NEGATIVE
5489	dbjbaoja	znypbhjo	90.0	36.0	20.4491374182	55.0	164.0	2019-11-18 14:51:03.003	0.620000004768	0.1	NEGATIVE
5490	pmxyrouw	icrxxels	123.0	27.0	21.2585034014	60.0	168.0	2019-11-19 06:51:03	0.4359999895100001	0.1	NEGATIVE
5491	ntjwdzfg	osadepjx	118.0	29.0	31.221303948600003	85.0	165.0	2019-11-19 11:21:03	1.10000002384	0.078	NEGATIVE
5492	szkzflic	gonkkhca	122.0	37.0	17.006802721099998	48.0	168.0	2019-11-19 11:31:07.040	0.722999989986	0.15	NEGATIVE
5494	escnjlzi	pxrdtqxt	103.0	35.0	27.734375	71.0	160.0	2019-11-20 06:31:03	0.8809999823569999	0.077	NEGATIVE
5495	mxskaaki	xxgrokbr	126.0	31.0	21.9363474123	59.0	164.0	2019-11-20 06:41:01.053	2.1400001049	0.21	NEGATIVE
5496	xfirigse	dtuafpsi	120.0	30.0	25.9515570934	75.0	170.0	2019-11-20 06:41:01	1.02999997139	0.114	NEGATIVE
5497	ejysdzcz	rjgaoeyq	89.0	34.0	17.3987363023	57.0	181.0	2019-11-20 06:41:03	1.29999995232	0.12	NEGATIVE
5501	dsiihgoe	jrprpmhw	90.0	32.0	21.3039485767	58.0	165.0	2019-11-20 11:51:03	0.717999994755	0.105	NEGATIVE
5503	xmlwjzrw	xculcbsl	123.0	39.0	32.8125	84.0	160.0	2019-11-20 12:21:03	0.758000016212	0.052	NEGATIVE
5504	uchmaokx	xpvwsmhs	85.0	36.0	21.155294202	59.0	167.0	2019-11-20 12:21:08	0.4390000104899999	0.08	NEGATIVE
5508	mdpykpdb	mnqbgwmb	114.0	31.0	18.0697278912	51.0	168.0	2019-11-20 14:51:02	0.8460000157359999	0.183	NEGATIVE
5509	btwolzcc	fhlskluf	88.0	33.0	21.9713358572	65.0	172.0	2019-11-20 15:01:00	0.538999974728	0.146	NEGATIVE
5522	oahtcufm	bcdxuzbs	86.0	32.0	27.734375	71.0	160.0	2019-11-22 14:31:00	2.77999997139	0.061	NEGATIVE
5523	tvxalglf	wmexeela	128.0	39.0	21.3599145603	54.0	159.0	2019-11-22 11:41:05	0.32800000906	0.22	NEGATIVE
5526	hkeegmhw	ntreoadp	143.0	27.0	29.410758866	86.0	171.0	2019-11-26 14:11:05	0.555000007153	0.1169999999999999	NEGATIVE
5528	qdqkflau	dquwfnpk	126.0	39.0	21.4532871972	62.0	170.0	2019-11-26 14:11:02	1.1100000143100002	0.118	NEGATIVE
5529	dorhzhva	tartojum	84.0	35.0	26.3979773944	71.0	164.0	2019-11-26 11:41:05	0.788999974728	0.066	NEGATIVE
5530	eyhsvpoi	prvkyrwh	120.0	35.0	18.5178040971	48.0	161.0	2019-11-26 11:41:05	0.882000029087	0.151	NEGATIVE
5531	jewjaxki	ngbpgrbb	110.0	34.0	21.9671201814	62.0	168.0	2019-11-26 11:41:02.083	0.708999991417	0.096	NEGATIVE
5533	tzryakep	ahrqdchz	85.0	26.0	24.9770431589	68.0	165.0	2019-11-25 14:40:06	0.6970000267030001	0.1009999999999999	NEGATIVE
5536	ctzduiju	zxwolrzf	102.0	27.0	21.107266436	61.0	170.0	2019-11-25 14:40:04	1.32000005245	0.11	NEGATIVE
5537	gsovdeuo	gxkhtokj	78.0	31.0	22.3081499108	60.0	164.0	2019-11-25 14:21:04	0.700999975204	0.108	NEGATIVE
5538	doplciia	jqpsmrym	115.0	41.0	30.1021185795	79.0	162.0	2019-11-25 14:40:02	0.418000012636	0.166	NEGATIVE
5542	yservwkb	wzirhyqo	124.0	27.0	20.987654321	68.0	180.0	2019-11-26 14:11:07	0.811999976635	0.0559999999999999	NEGATIVE
5545	kfdygyfc	ckcerqhr	120.0	36.0	23.7386621315	67.0	168.0	2019-11-26 14:21:04	0.499000012875	0.051	NEGATIVE
5547	uqxycdsr	resezejd	117.0	30.0	25.7657134562	71.0	166.0	2019-11-27 12:31:03	0.783999979496	0.092	NEGATIVE
5548	yezxwicp	onqlqstq	118.0	34.0	25.56495392	81.0	178.0	2019-11-28 15:01:01	0.312999993563	0.114	NEGATIVE
5549	wopqqxlj	lvomccaz	120.0	32.0	24.4472789116	69.0	168.0	2019-11-28 15:01:01	0.700999975204	0.296	NEGATIVE
5552	xuowkxsg	pdbbvzyq	118.0	36.0	20.1955782313	57.0	168.0	2019-11-28 14:21:02	0.579999983311	0.139	NEGATIVE
5559	tdzjzswi	libeelth	112.0	41.0	29.6426854671	74.0	158.0	2019-11-28 14:51:02	0.537000000477	0.191	NEGATIVE
5566	dsbvihmx	tvaqcgoq	123.0	22.0	17.6470588235	51.0	170.0	2019-11-28 14:31:01	4.46000003815	0.0579999999999999	NEGATIVE
5568	yvlnmoaq	gfnpbjkv	91.0	27.0	27.5133848899	74.0	164.0	2019-12-02 11:51:01	0.7919999957080001	0.122	NEGATIVE
5569	versanaf	vjfkmrna	86.0	34.0	23.2334561769	58.0	158.0	2019-12-02 11:51:02	0.616999983788	0.069	NEGATIVE
5571	qtjnvoie	jpsijkcs	156.0	38.0	27.6816608997	80.0	170.0	2019-12-02 14:21:02	0.29699999094	0.181	NEGATIVE
5574	altaicxu	utvagxbh	90.0	36.0	24.9770431589	68.0	165.0	2019-12-02 14:41:02	0.486000001431	0.054	NEGATIVE
5575	dpqgdexa	lshjbhit	114.0	26.0	27.5482093664	75.0	165.0	2019-12-03 06:11:02	0.7059999704359999	0.098	NEGATIVE
5576	ombvtcyp	yccsdudf	90.0	35.0	19.7055324212	53.0	164.0	2019-12-04 14:11:02	0.495000004768	0.207	NEGATIVE
5582	mrbubgno	eumletct	115.0	37.0	21.7192501143	57.0	162.0	2019-12-03 14:11:15	0.342999994755	0.157	NEGATIVE
5583	flxgdgvi	uydxwqlt	126.0	22.0	18.591036747	47.0	159.0	2019-12-03 14:21:06	0.293000012636	0.1159999999999999	NEGATIVE
5584	bumgkozd	qahbegac	119.0	41.0	20.987654321	68.0	180.0	2019-12-03 14:11:15	0.162000000477	0.1639999999999999	NEGATIVE
5585	xxamrlsl	rnqkbivr	117.0	34.0	19.3791974339	58.0	173.0	2019-12-03 14:21:01	0.221000000834	0.124	NEGATIVE
5586	altcnfdp	nntnzhzf	89.0	38.0	26.0616793077	78.0	173.0	2019-12-03 12:01:01	0.451000005007	0.062	NEGATIVE
5593	psebkpio	obvlwtph	105.0	34.0	23.3066800531	65.0	167.0	2019-12-05 11:41:03	0.7940000295640001	0.168	NEGATIVE
5595	jmlzjajo	qdnnjabm	89.0	31.0	18.1320165117	47.0	161.0	2019-12-05 14:31:02	3.04999995232	0.191	NEGATIVE
5601	qqcewgrz	eiruflgk	113.0	28.0	22.4058769513	61.0	165.0	2019-12-06 11:51:01	0.926999986172	0.135	NEGATIVE
5603	wyvldyzk	pzawrhms	130.0	30.0	21.707923392	62.0	169.0	2019-12-10 11:20:03	0.763000011444	0.203	NEGATIVE
5604	fhybhsdr	lbunfpvj	114.0	27.0	20.9572742023	62.0	172.0	2019-12-10 06:51:02	1.54999995232	0.083	NEGATIVE
5605	ptskstyi	toyupxme	128.0	35.0	19.9432125473	59.0	172.0	2019-12-09 14:21:03	2.09999990463	0.138	NEGATIVE
5608	mbzfxfee	jyqeqekn	104.0	35.0	19.5555555556	44.0	150.0	2019-12-09 12:21:02	2.06999993324	0.067	NEGATIVE
5611	wkomvopu	boqvoweg	90.0	30.0	21.1388558594	64.0	174.0	2019-12-06 14:21:03	0.580999970436	0.128	NEGATIVE
5612	hzohznds	jglxljjd	116.0	29.0	17.9930795848	52.0	170.0	2019-12-06 14:21:04	0.888999998569	0.231	NEGATIVE
5619	cvobajoe	grxjhjtr	108.0	40.0	25.56495392	81.0	178.0	2019-12-10 14:11:02	0.989000022411	0.125	NEGATIVE
5622	sbgtiqfy	viqtqvum	157.0	32.0	27.6360544218	78.0	168.0	2019-12-10 14:41:03	0.763999998569	0.161	NEGATIVE
5623	opqntvtf	yttfijsr	116.0	35.0	21.8775510204	67.0	175.0	2019-12-10 11:20:02	0.883000016212	0.18	NEGATIVE
5624	vkganyeo	mjbghmxy	124.0	38.0	21.6712580349	59.0	165.0	2019-12-10 14:41:01	0.540000021458	0.102	NEGATIVE
5628	ruajfxen	tejvwsqi	91.0	24.0	21.484375	55.0	160.0	2019-12-12 12:21:01	0.4090000092979999	0.083	NEGATIVE
5629	ircorwox	ielfkfzg	86.0	36.0	22.4996371026	62.0	166.0	2019-12-12 11:51:02	0.29699999094	0.213	NEGATIVE
5630	rvlsoedl	rvtlmcaz	120.0	35.0	21.0961905148	52.0	157.0	2019-12-11 14:31:01	1.73000001907	0.104	NEGATIVE
5631	lavdegbh	dlptnjkx	99.0	32.0	18.2531097891	54.0	172.0	2019-12-11 14:21:04	1.07000005245	0.115	NEGATIVE
5634	quobyccu	djuwduzj	104.0	25.0	23.051754907800003	62.0	164.0	2019-12-11 14:31:02	1.22000002861	0.098	NEGATIVE
5635	yzkiignn	ubfvxhtk	129.0	31.0	30.859375	79.0	160.0	2019-12-11 14:21:05	1.29999995232	0.1369999999999999	NEGATIVE
5636	rbsuwtth	csyzpwez	80.0	33.0	21.155294202	59.0	167.0	2019-12-11 14:21:03	1.4199999570800002	0.103	NEGATIVE
5639	jziypldb	ftjrqglq	94.0	36.0	24.8015873016	70.0	168.0	2019-12-11 14:21:01	0.660000026226	0.1689999999999999	NEGATIVE
5640	tmrpbrjg	rvwztfsi	116.0	31.0	34.422173616799995	96.0	167.0	2019-12-11 11:51:02	0.555999994278	0.11	NEGATIVE
5641	ocorthdr	qyilrdnl	103.0	30.0	20.8979591837	64.0	175.0	2019-12-11 11:51:01	1.20000004768	0.15	NEGATIVE
5642	ylwppuxh	qdtiexcj	86.0	40.0	23.6244474928	62.0	162.0	2019-12-11 11:41:02	1.90999996662	0.087	NEGATIVE
5644	tknklulx	cnpdnzlt	130.0	40.0	27.9680160637	78.0	167.0	2019-12-13 11:41:03	0.952000021935	0.061	NEGATIVE
5645	upfqunae	ldhtkixj	89.0	38.0	24.1632653061	74.0	175.0	2019-12-13 11:41:01	1.19000005722	0.079	NEGATIVE
5649	yimwcivc	relhhadq	120.0	37.0	20.1955782313	57.0	168.0	2019-12-13 06:51:02.010	0.305000007153	0.257	NEGATIVE
5650	bcvsmjqz	wixralod	80.0	40.0	23.5883292205	65.0	166.0	2019-12-13 06:41:01	1.70000004768	0.061	NEGATIVE
5652	txdycfqk	sydhxpci	83.0	39.0	22.0385674931	60.0	165.0	2019-12-13 06:01:02	1.20000004768	0.107	NEGATIVE
5653	sosekxne	sdpjpzvt	119.0	36.0	33.9623962746	97.0	169.0	2019-12-12 12:31:03.017	0.151999995112	0.092	NEGATIVE
5654	bylfsqvx	kdfngylp	111.0	34.0	22.491349481	65.0	170.0	2019-12-12 12:01:01	0.615000009537	0.141	NEGATIVE
5655	oqygtjoi	gtgijdkt	94.0	31.0	23.5294117647	68.0	170.0	2019-12-13 11:41:03	0.338999986649	0.129	NEGATIVE
5658	jnurbbhm	qpefweaq	101.0	36.0	33.9623962746	97.0	169.0	2019-12-16 14:21:03	0.8199999928470001	0.069	NEGATIVE
5660	fdglivfo	orxlnibh	88.0	30.0	22.265625	57.0	160.0	2019-12-13 06:01:01	2.03999996185	0.091	NEGATIVE
5661	nszymgrp	yavrrqsa	100.0	37.0	28.981143437800004	77.0	163.0	2019-12-13 11:51:02	0.504999995232	0.095	NEGATIVE
5664	oeefjjae	bzotpwtv	85.0	39.0	24.023808670100003	67.0	167.0	2019-12-13 11:41:02	0.625	0.1009999999999999	NEGATIVE
5667	cgrjhpxi	saojdzkv	113.0	33.0	19.9251298152	66.0	182.0	2019-12-16 15:41:02	1.51999998093	0.098	NEGATIVE
5668	iyrznmub	qxkbmoec	83.0	27.0	20.395421436	49.0	155.0	2019-12-16 15:41:03	0.819000005722	0.14	NEGATIVE
5671	lrhxstyf	ghmcfjyr	86.0	36.0	20.7156938087	62.0	173.0	2019-12-16 15:41:04	1.26999998093	0.12	NEGATIVE
5675	thhgaqhx	naqedifr	124.0	24.0	21.6128117914	61.0	168.0	2019-12-17 12:21:01	0.565999984741	0.114	NEGATIVE
5677	ehkhkrqj	mizqrkmo	126.0	35.0	21.6128117914	61.0	168.0	2019-12-18 06:41:04	1.34000003338	0.095	NEGATIVE
5680	ayfhnfpx	ygtvqyez	96.0	38.0	20.6192536506	61.0	172.0	2019-12-17 12:11:03	2.8599998951	0.121	NEGATIVE
5681	aayyxoke	tfwabldv	93.0	36.0	23.6652443616	66.0	167.0	2019-12-17 12:11:04	1.03999996185	0.071	NEGATIVE
5683	rggvlroi	wavsxdbk	82.0	35.0	23.9389897746	70.0	171.0	2019-12-19 06:41:01	1.69000005722	0.109	NEGATIVE
[truncated: 3,544 more rows]
